# Supplementary material for: Expression profiles of TRPV1, TRPV4, TLR4 and ERK1/2 in the dorsal root ganglionic neurons of a cancer-induced neuropathy rat model
Source: PeerJ. 2018 Apr 4;6:e4622. doi: 10.7717/peerj.4622 (PMC5889703; doi:10.7717/peerj.4622)
Supplement: Supplemental Information 2 [file peerj-06-4622-s002.xlsx]

## Sheet: IHC - PIVs
TRPV1 - PIVs					TLR4 - PIVs					Nuclei - PIVs					TRPV4 - PIVs					ERK1/2 - PIVs					Nuclei - PIVs
Sham	3 Days	7 Days	14 Days		Sham	3 Days	7 Days	14 Days		Sham	3 Days	7 Days	14 Days		Sham	3 Days	7 Days	14 Days		Sham	3 Days	7 Days	14 Days		Sham	3 Days	7 Days	14 Days
27285	47685	133875	75990		42075	23205	38505	23970		17340	14025	15045	3315		12495	142699	4845	6375		4590	19380	7140	6120		8925	33915	14280	6375
17340	40545	15300	57630		60435	13770	15045	46410		26010	36465	13260	3825		36465	21675	5100	7395		24735	15045	7140	21165		6630	14025	4080	5355
32895	58650	411581	21420		32130	25755	189210	68595		30600	33150	32895	10455		5355	35190	23715	3315		25500	312885	3570	10965		3570	26520	7140	4590
14790	371256	16065	58395		14025	35445	27795	15045		36720	29835	18870	4080		52785	93810	21165	5610		43860	31110	6375	11475		6630	40545	3570	9180
70635	16830	23205	26265		13260	80325	23970	13260		26010	19380	21420	13515		12750	65790	8670	15555		15555	23970	7905	10965		13515	17085	9945	17850
16320	64515	22695	26775		37485	56355	32640	19125		52020	13770	15045	7395		10200	42330	10965	4080		90780	1078113	5355	11475		7395	29070	10965	25755
43095	97665	218790	15045		53550	67320	59415	41055		35700	46155	21675	10200		4335	24480	4080	3825		51255	19380	6120	11475		6630	32130	9180	5100
15045	13515	133365	24735		15045	36187	42840	52020		31875	20655	17850	4590		4845	56610	5355	4335		30345	430941	3315	6375		5865	50235	9690	6375
18615	19380	189465	22950		53550	42840	15555	31875		23205	78795	28560	6630		7395	42330	6885	8670		24225	22185	5865	11220		3315	23715	9435	5865
20910	18870	54825	61200		49725	56100	37740	29325		15300	27795	15045	23460		29835	17085	6885	18360		9180	38505	8160	24225		6375	36465	4590	4080
76500	103275	33405	27540		45135	83640	47430	5865		20910	53805	15555	28050		15045	28305	6885	3825		15045	25245	6885	21675		9945	15300	6630	4080
18105	17850	13770	33915		15810	101235	31110	56865		20145	26520	58395	6375		13770	24735	15555	23205		11730	28815	22185	51510		4845	31620	5100	7395
26265	32895	255255	7395		67065	44880	24735	42075		30855	39525	22950	18105		32895	141525	19890	6375		31365	14280	13515	45135		3315	15555	33150	13005
15300	42075	22695	5610		135405	36465	45645	16575		61200	35190	18870	15300		106845	76245	5610	9180		65535	23715	19635	17340		9945	17850	3825	6885
30345	36210	131325	10200		17085	34935	69870	19890		21675	124440	18360	4335		8160	14790	7395	6630		11475	22695	3315	9945		7905	36465	5355	6375
14025	42840	366945	7650		21420	66045	26520	20400		19125	18105	13260	12495		29325	40545	9435	4335		29325	1060859	3570	54315		3315	43860	6120	14535
14535	17850	82620	29325		13260	33660	52785	52530		36465	30600	35700	12240		20655	25755	5355	5610		78030	40800	4335	31875		6375	28815	15045	5100
21165	21165	130305	11985		16830	76245	48195	29070		30090	44115	46665	7395		73440	28305	16065	3570		78795	19890	5355	4590		6630	94605	20400	7140
20400	13770	69870	47430		91800	43860	36465	25245		51255	27030	29580	4590		18360	1111358	23205	12750		15555	15300	28815	3315		7395	21930	8670	13005
21165	18360	33405	28305		14025	30855	58140	3570		19890	55080	24480	6375		11985	27540	15045	6120		78540	39015	51255	4590		5355	29580	4335	5865
13770	15555	14790	8670		51255	47685	21675	9690		19380	48960	14025	8415		12750	39525	8925	3825		251940	188445	8925	9945		5610	27030	7140	4080
28815	22185	14280	14280		52785	84405	30600	16320		20655	37230	32385	4845		11220	43860	25755	19890		4335	16320	8415	10965		9690	54060	12240	9435
20145	22695	15045	9945		39780	47685	33915	18360		39525	20145	35190	6885		53550	21675	34170	15300		14280	30855	3825	5355		5610	31365	19125	23970
24225	16065	19125	55590		70125	49980	72420	31875		14535	28050	17085	8925		10200	670181	7395	17085		17340	15045	17850	8160		4080	64005	11220	3570
47940	331245	21420	7140		19125	19125	34935	50490		20400	17595	30600	5355		106590	44880	23715	4080		3315	13260	236385	14535		4590	34935	4845	4080
28815	220065	19125	7650		29325	94095	54825	11985		29070	15555	22950	6120		46410	20910	17340	16065		33660	17085	4590	6375		3570	15300	18360	12495
176715	26520	30600	7140		31620	26010	27795	14535		48705	15555	13515	3825		5100	22185	3315	5100		115770	13260	3315	4590		3570	43095	4080	11220
13260	187680	16320	42075		72675	39015	32640	99195		20910	49470	23970	5355		16320	21930	15045	10455		12495	35700	10200	4845		3570	47685	5610	6120
108885	55845	21675	9180		183090	58395	100980	5100		26265	15300	18870	8670		23715	26010	12750	7395		16575	31875	5865	4590		3315	35955	3315	5865
42330	53295	45390	6120		17340	36465	52530	3825		47175	61965	16065	11220		19125	563301	25500	3570		17850	14025	6630	4080		10965	14025	4590	35955
43605	56865	17850	8160		18105	20910	22440	35445		17085	55845	31875	8925		33915	35190	6120	6630		11475	16575	6120	6630		7395	13260	11220	21675
98685	14280	102510	17595		13515	51255	34935	57885		102000	16320	18105	5100		9690	40035	5100	15555		4845	15045	3315	10965		3825	36465	12750	4080
363630	15810	92565	9180		22695	46665	15555	30090		53040	17850	30855	9945		4080	14535	25500	7905		3315	14025	11475	3315		7905	65790	7650	11985
22695	18870	97410	33660		56355	29835	58905	43860		25500	78285	15300	5100		42585	44880	4080	3825		57885	17340	37230	5100		5355	69615	7650	12750
14280	51000	146115	42840		24735	29835	43350	6885		26775	26520	52530	6375		4590	17340	5355	88485		43350	24735	9690	9180		9180	50745	9435	24225
68085	36210	33915	19380		18360	23970	27030	4845		68340	63495	75480	4845		9945	39270	16065	6120		16830	18105	14280	9435		30345	37740	14790	23715
44880	20655	43605	11475		131070	22185	49215	34425		20145	109140	158865	13005		21675	52020	35700	7140		127500	35190	134640	9435		5865	20145	6630	4335
102510	47940	199155	11220		94095	26520	35190	15555		39780	120360	68595	24480		48960	709196	5610	13260		4845	49725	6885	48705		3570	41055	13770	6375
18105	26265	124440	3315		61200	87210	257591	16830		27285	44370	18105	12750		20910	585103	19125	4845		3315	27795	3570	3315		15045	35190	12240	9945
81855	75480	23970	6120		27030	20910	21420	8160		93075	19890	14535	13770		41055	18360	4845	17085		31620	22440	30345	9435		7905	45900	14535	6120
58650	21165	38760	26010		50235	33150	18360	15555		53550	67575	19635	6375		21930	197880	10200	19635		356055	19380	4845	8925		10200	13260	8160	9435
137955	88485	41310	13260		17595	53040	19125	32130		105315	21930	63750	8670		97410	40035	11475	16575		4080	26265	15300	28560		11220	59925	25500	7905
194055	95115	82110	44370		16830	26520	50745	10455		113985	67575	27795	3570		44370	19380	7905	4845		8415	62985	17085	35955		7650	15300	5865	11730
135405	29580	17595	24225		53295	31365	30090	14790		30345	29835	113220	5355		24735	57630	4080	8670		18615	18360	3570	9435		14535	22695	17850	13260
96645	22950	20655	59670		27285	15555	29580	4845		20400	80835	26265	4845		13770	17850	4335	3825		5865	14790	5865	11730		4845	48195	6375	11730
264945	16320	33405	13770		35955	20400	64260	10710		92055	73185	48450	11730		35445	29580	7905	7395		19125	21930	35190	7650		21420	13260	13005	13515
47430	113985	21165	23715		15555	16830	14790	6630		35955	78030	50235	12495		5865	15300	5355	7395		73695	16320	56610	5100		7650	25500	7650	4080
50235	221340	55590	72420		38250	15555	64770	4590		59160	83895	17850	5865		7905	21165	10455	4845		10965	261120	3825	11475		10710	32895	7905	20145
23970	32130	28050	24480		80580	88740	21165	3825		35700	51255	18105	11730		35700	250634	10965	12240		17340	72165	19380	23205		9180	16830	4590	21165
24480	101490	52275	43350		88740	69870	81855	4335		30090	34170	38760	5355		13260	41820	29325	30345		7395	86445	5100	4335		7905	14280	4335	3570
67830	50745	19635	196605		41310	29835	32130	53805		26520	100980	26775	6120		6630	19635	9690	22440		5100	14025	6375	4845		9435	15555	10200	4080
42330	44370	17340	31620		160140	14790	109140	6120		41310	37230	37230	6120		20145	33405	13005	3570		3315	24990	7395	3825		7395	32895	19890	5355
26010	38505	47940	56100		16320	16065	58650	13770		37740	22440	16320	11730		13515	92310	4335	3315		4080	17595	3825	3825		12750	34680	8160	6120
69105	18615	40290	22950		31875	97665	57120	5355		59160	26010	57120	7650		5100	17085	11220	13005		8925	91545	84915	5355		6630	43605	20145	8415
143565	14025	32130	59670		32130	24480	34425	14025		27285	72675	31620	21930		4590	107865	27795	6630		5355	16065	68595	5610		5100	53040	6630	13260
67320	52785	16320	27540		31110	72165	25245	19890		21675	94095	22440	4335		85680	23205	10200	7905		315945	68850	42840	9435		16065	21930	6630	32895
30600	413817	15810	23715		39270	18360	205275	25500		69870	32130	21165	14025		30345	13260	9180	20145		3825	22695	3315	3315		9180	26265	6630	12495
33660	66810	28560	43605		46155	70890	133365	17595		33150	157590	37230	11220		27795	13515	7905	3825		49980	734714	4845	23205		14280	20400	7140	27795
17340	48195	17085	23460		28305	30600	132600	4080		39525	56100	73185	10965		11220	68340	8160	8925		24480	21930	4845	4335		25245	57375	3570	14280
17850	23970	120105	290445		13260	40800	45135	4080		89505	59925	105315	10965		108120	16830	11220	6120		8925	15300	29835	10200		12495	18615	5610	6120
93075	469455	50745	35700		28815	61710	49470	5610		18105	100725	65535	8160		3315	65535	19635	8160		10710	257295	11985	6375		5355	145350	9945	6120
59925	16065	64515	67065		53295	20145	97155	112200		62730	69360	25755	12495		34425	72675	12240	8415		9690	110415	9945	5100		22185	58140	3315	13260
22950	33150	13515	42840		27795	44625	127245	10455		24990	36720	47685	14280		61455	24990	12240	4080		12240	26010	8160	3315		14790	26520	7140	4335
44880	23970	50490	42075		24480	73695	60945	8670		62730	65025	13260	9690		9435	35190	17595	16065		7905	18615	5355	7395		4845	102000	10200	16830
14025	13515	20910	78540		20910	27540	56610	35445		96390	32130	27030	15810		75225	112710	8415	3570		13005	55335	96135	7905		8415	14280	8925	5355
15045	38760	28815	15555		36465	23205	146880	9435		14025	69360	43095	24735		18615	29325	23970	9945		9435	28050	4845	9435		8415	35445	10455	23460
21675	128265	19890	69360		23715	17595	81345	31110		62730	65280	60945	6375		99450	14280	43095	31365		41820	190230	5100	5100		13005	34425	8670	12750
18105	36975	201195	134385		42585	53805	50490	20400		27030	20400	44115	24225		94350	15045	14280	5865		8415	14280	13770	14025		11220	18105	3825	12750
162435	30600	51765	156570		15555	177735	118320	29835		56355	94350	38505	7395		12495	13260	4845	6630		4080	15300	10200	5355		8160	48705	8925	4335
350625	383815	13260	97920		13260	28815	24735	22185		38760	60435	59160	4845		73695	65280	37995	11220		8415	28560	6375	3570		6120	20910	5100	8670
160395	171360	15300	102510		14790	23205	18360	13515		56100	78285	111435	9690		3825	29580	3315	23970		9435	47940	15045	6375		10710	47685	7140	13005
39015	32895	16830	62220		13770	17595	16575	28560		40035	81345	29325	4335		42330	94095	13260	14535		9690	19125	9945	9435		12240	47175	4080	8160
26265	108630	23460	64005		71400	32640	15810	18615		19125	36210	71910	9435		4590	44115	25755	9945		5865	46665	4080	5355		9945	38250	4845	12240
26265	27030	29580	18105		39780	17850	24225	7905		15555	69870	23460	8670		10965	17595	22185	6120		15810	13515	8415	3825		13005	17340	3825	3825
24480	30090	19890	130305		17340	246075	75735	11220		61200	51000	25245	11985		4335	21165	7650	8925		3825	15555	9180	6375		17085	18360	6375	17085
64260	87465	86445	13260		38760	60690	17850	4335		94860	57120	55080	9435		9690	109395	46665	16320		6120	14535	10710	7395		8670	68595	7650	13005
259335	106590	15300	14025		16065	15810	13260	10200		46920	30345	34425	7905		3570	38250	10200	8415		15045	20910	10455	6120		7650	39525	16065	15300
19125	61200	39270	21165		13260	19890	62220	11985		52275	24480	61200	8670		11475	63750	6120	3570		8925	42585	18615	6120		20145	65280	3570	11730
47430	13770	16575	24990		27795	15300	103785	6120		42585	72930	68340	7140		19635	71910	5355	18870		5355	408202	23970	12240		3570	49470	10965	19890
15300	94095	66810	26010		59925	21420	90270	4590		21420	13260	39015	15555		102255	203603	9180	3825		16065	17595	85680	4335		9180	32385	5610	12240
31620	45645	32130	35445		16065	55845	18105	8160		47430	82620	39270	5610		26265	16830	17850	3825		15810	398055	10200	9180		6885	24480	3570	14790
14535	339915	161670	47175		14535	28815	17595	4845		68595	25500	49980	4590		6885	68850	25755	3825		15555	58650	105060	4335		11220	54315	7395	4080
25500	48450	26775	22185		39525	46665	70890	3825		66555	33660	15555	11220		48960	69105	52020	19890		5865	26775	22440	3315		3315	51510	11730	18360
16830	19890	57120	17340		20655	38250	17595	18615		98145	22440	31620	24990		9690	664284	7395	5865		3570	101745	5355	3825		11475	48960	4335	7140
129285	53805	20400	86955		30855	21930	226440	65025		29070	56355	88485	10200		302430	27285	15045	10200		6630	29580	3825	3570		10710	56865	10455	15300
18360	149685	37485	88230		104805	20400	92565	24480		21165	83130	85425	16575		127500	108885	32385	19890		5610	13515	14025	3570		4590	45900	3570	5355
17340	14535	30090	28815		30345	13515	32640	26010		25755	93330	21675	7395		5610	30600	7650	4335		6630	15045	14025	23715		4845	29835	7140	8160
26265	48705	130305	18870		51510	3570	22950	25500		19635	83385	14535	9180		3570	16830	21420	10200		3315	18870	70635	5610		16320	25245	7140	6630
18870	34680	88230	129795		16575	12750	14535	19380		14535	162180	40545	16065		7140	13515	12750	22440		138720	16320	4335	3825		14025	23205	7140	8670
135915	39780	59160	112200		140505	9435	33915	93840		101745	28815	59160	12495		10965	182835	30855	3825		13515	17085	80070	5610		15555	51765	5100	9435
38505	31365	34935	70125		19380	38505	16830	21930		55590	54825	14280	15810		111690	14790	55845	11220		18360	29580	3570	6375		6120	85680	25245	5100
35700	67830	38760	15810		118830	6885	16065	30600		147135	62730	75735	7650		12240	18360	18105	4080		5865	22440	5865	17595		4590	20145	9435	7650
94095	42330	73440	105315		24480	15555	29580	55335		94350	81600	50745	7905		6375	25500	16320	3570		4590	21420	3315	13770		4080	24990	7140	6120
47175	18360	16065	28815		57375	23715	17085	34425		29070	13260	55080	10710		62985	21165	5610	15810		12240	15810	20655	27540		5865	34170	5865	8670
29835	50235	27030	71655		281265	5865	27030	17085		76755	40035	57630	14280		25500	111690	12750	17085		6630	17595	12750	13770		5610	18105	5865	16320
155295	80325	21165	104805		30855	31620	22950	29835		123165	15045	28050	9945		4335	22185	4590	8160		7140	20655	3315	15810		8160	96390	11475	19635
44880	53805	38250	61965		205275	7395	15300	29835		64005	34425	29070	11985		9690	24735	14280	12495		8160	31365	4590	16830		3315	48195	18105	3570
15810	290955	17085	53040		189465	9945	16065	49470		55845	25755	53040	10200		52785	97155	6885	7140		8415	13260	4590	6375		19125	52785	9435	5355
293250	15300	90525	28560		56610	37740	120360	38760		48705	16830	76500	6120		50490	16575	18360	7395		9690	78030	6885	10200		6885	57375	12240	11475
65025	22950	54570	61200		55845	17850	44115	161670		20400	15810	58140	17340		20400	119340	13515	20910		29580	56610	7905	18615		7140	76755	8160	9180
56100	95370	27030	68850		48705	6885	26265	102000		71145	55590	83895	9690		8160	16320	15300	4590		3570	18615	11475	6120		15045	21165	5865	8925
97665	23715	120360	74205		47430	24735	27030	55590		96900	23970	85935	9690		10710	15045	4845	5100		22695	32895	6375	5610		10200	37230	10710	26265
19635	199920	47940	33660		79050	5100	40545	128775		37230	79560	106080	8925		10200	16575	6630	6120		8670	22185	4845	6630		17085	72930	15045	8160
14535	296055	19380	106080		45135	22695	46155	94095		18615	92310	29325	11475		10965	41310	10455	6630		17850	123165	52785	6885		24990	27285	7395	5865
22440	29070	56355	27030		14280	4335	16830	76755		17595	33150	116535	17595		13770	124695	25500	4335		136170	15045	21420	10200		4335	31620	16320	7905
26520	18105	58140	41565		92055	31110	13515	13515		51510	13770	58650	7140		27030	28305	5610	4845		22950	16065	8670	8670		10455	43350	8925	14535
333006	15555	138465	54825		148665	33150	43860	46410		104295	118320	37230	10200		6630	14535	7650	5100		4080	23715	75225	8415		19635	24225	14790	4845
58650	51000	132345	189210		59415	13515	21930	30855		27540	26265	65790	12495		343485	41820	9945	10200		4335	19125	8160	5865		28305	17595	7140	7395
37485	48195	58395	132855		88230	32130	22185	137700		27285	56865	27540	13260		7140	14025	7395	6120		12750	41310	4080	45390		14535	48705	9690	16830
17595	27540	27795	81600		40035	21930	49470	63495		54570	49470	29070	18615		23715	17340	28815	19890		11475	107865	6885	9435		10965	25755	6630	7395
15810	15555	34935	22950		61710	18360	4080	30090		60945	96135	93330	11475		4080	20400	56865	8160		5100	28050	5865	3570		5100	25500	4845	18105
68595	95880	81345	50490		86445	16575	10200	67065		33405	35700	17595	17085		102510	14790	19890	4845		33915	34425	7395	9945		8160	77010	8670	23970
132090	71655	47940	81090		47685	17595	9435	23205		46665	29835	41055	8415		27285	13515	18105	4845		14535	17595	6375	9690		14790	16320	3315	11730
21420	13515	28560	31620		44370	70125	8415	47940		69870	64770	14790	20910		44625	39270	186405	4590		4845	29580	7395	3315		22185	73950	16830	17340
57375	27285	21675	86190		134895	10455	5865	14025		65025	23205	85935	4080		9180	59415	4590	5100		5355	32640	3570	7905		10965	78030	11220	11985
25755	35190	17085	22695		20655	61200	6630	14280		132345	17340	14025	13770		10965	40035	8925	6375		14790	51000	14535	21675		12240	65280	5610	13770
18360	16320	109905	26265		74715	26775	17850	95880		62730	123930	64770	4335		8670	15300	14280	4335		13005	37230	6630	12240		8670	19125	10455	5610
15555	15555	16575	121890		20145	11475	6120	57885		48450	16575	51765	4845		19125	124695	7140	12750		4080	92055	4845	8160		10965	32640	4080	4335
17595	30090	14025	46410		45390	26010	4080	47430		50490	28305	84405	6885		3825	21420	13260	9945		13260	65025	3315	12750		8925	59415	5100	24735
14790	39780	19890	52785		54315	10965	3315	61710		13515	33660	108885	4590		19380	14790	6120	28815		3315	19125	49725	20655		11730	16575	15555	10965
19125	22185	14535	566833		18105	7140	4590	41310		15810	16065	89760	5610		4080	105060	25500	5610		3570	59160	73695	8925		6885	54570	9435	6885
41820	31110	14025	69615		14790	8415	8415	36720		55080	103530	101490	9435		3315	40545	12750	4335		8925	14535	6630	8670		13770	33660	9945	14025
14790	15555	21930	21930		43095	4335	14790	54570		65280	33150	67065	3315		68085	20145	10710	8160		23460	27285	23460	5355		15555	52785	7905	4335
35700	58140	71655	39270		18615	8925	12495	17085		33405	132855	20655	7905		274635	19380	33660	7905		8415	17595	16575	5100		17595	86955	9690	5100
18105	20145	15555	35955		16830	3315	5355	27540		125715	23205	33405	8925		34935	466881	6120	6630		5610	63750	5100	8925		15810	47430	21420	10710
40035	264180	66555	35445		21165	4845	39270	24225		37230	80835	101745	4335		3825	14535	16830	4335		37995	20655	24735	5100		4590	108120	14790	6120
13515	57120	33915	49980		77010	8415	3315	30855		39525	66810	70890	5355		107865	44370	24735	6630		5610	25245	6630	4335		4590	40800	9180	19635
27030	315180	18870	55080		13260	10710	20910	19380		62985	78285	70635	15810		7395	16575	24735	18360		6630	24225	14025	3825		6885	23205	17085	14025
14790	71400	16065	16065		21930	6120	19635	42840		27795	63750	28305	11475		3570	50490	15555	20655		12240	13770	7395	5355		4590	37740	10200	5355
13260	43605	45900	66045		40545	8670	11475	13770		49725	82620	70125	4590		6375	19890	18360	7650		11220	17595	5610	4845		8415	18615	41820	18105
19380	25755	217005	48195		41310	10710	9690	20400		68850	16830	105570	6885		27285	293505	4845	6375		23460	41055	7905	3315		19380	36975	13260	4845
53295	13515	35955	77500		32385	12240	53295	18615		13260	111435	27795	12495		40035	17595	3825	4335		5355	24735	105570	4845		7140	33405	7905	4335
15300	36465	36465	84150		38250	3570	5100	33405		71145	79532	164220	8925		14790	20910	9435	24225		9690	35190	21165	4845		6375	14790	9690	11220
73950	15810	120615	16065		18870	28815	3825	32385		40290	106845	92565	18870		3570	17340	12495	13005		14280	17850	24480	4335		7905	95880	8415	6630
52530	17850	70890	35700		218790	4080	39525	32640		79305	47175	35700	7650		6375	59160	19380	10455		8925	26010	5610	13770		7905	61200	8160	9690
66810	67065	16320	22695		79305	4335	15555	21930		16320	139230	92310	10200		10710	28050	4590	6630		9690	17850	8160	4080		4845	15045	5355	11985
22185	13770	115260	22440		27540	9945	35700	28560		49470	73185	90780	8670		5100	13515	5355	21165		8925	24225	7905	6375		28815	34935	5355	10200
101490	10200	144330	19380		203745	20910	8925	15810		14025	99705	54060	24225		9435	46155	6630	6630		8160	16575	7395	12240		3825	13515	7140	9435
32385	4590	195840	27030		31875	25755	11985	35955		122910	67065	66300	26010		3570	24990	3825	38250		5610	15810	20400	5610		3315	15300	10200	19635
301410	3315	105570	18105		16320	12240	6885	39780		50235	136935	42585	15810		22185	77520	6375	8160		7140	17595	4080	9945		11475	18105	16575	6120
14025	6630	85680	20400		23715	33405	31110	42075		34680	84660	59415	21675		14025	28305	35445	20145		15300	18615	4080	5610		7650	63240	13260	7140
30600	4845	13260	22950		17850	13515	54315	28305		50745	71655	18870	67320		11475	15045	8925	12495		5355	13515	15045	9690		9435	18105	8925	24735
16320	3315	184365	41055		21165	9690	35445	64770		31620	53550	40290	46155		3570	201960	4845	5355		4080	19125	212925	14280		8160	14280	4845	8925
14790	3315	17085	35445		72165	13515	3570	36720		55845	20655	39015	51000		6120	21165	20655	12240		6375	15555	6885	4590		9690	14535	8670	3315
13515	77775	46155	57630		21420	4335	4590	155805		60180	39780	41820	15045		8925	19380	13260	4845		4845	16065	3570	6120		4590	17850	9180	12750
15555	29325	54315	78795		28050	11220	4335	32895		22950	14535	14535	14280		5100	55590	5355	19380		9945	22440	5610	4080		7395	25245	5610	3825
14025	16830	214200	22185		44370	3315	20145	27795		59415	56271	68085	13515		36975	166515	19380	21165		29580	19380	9945	7140		11475	58905	4335	13515
283050	22185	41820	18360		20655	12750	4080	13515		15555	19890	75225	24735		129540	34680	6375	5865		10710	27285	6120	7905		5610	20145	18615	5865
401856	23970	63750	148410		22695	6885	11475	57375		18870	68085	65790	17340		51765	20145	5100	11220		5610	19890	6630	3570		7140	13770	12495	10200
467090	61455	102990	53805		103020	16830	6120	31620		15300	67065	59415	16575		8670	14790	4845	5610		22185	18360	13260	6630		5865	20910	13260	8925
14790	7140	45390	15810		22185	5355	12750	33405		92310	62475	29070	31365		6630	18360	9180	12495		4590	29835	4335	17085		18105	27540	14280	4590
19890	8670	14025	37485		23970	8415	6375	24990		137445	47685	54315	13260		57885	37740	20910	6630		18105	21165	12240	9180		26010	49725	27540	4080
540117	56865	59160	33915		20655	28305	10455	44370		48195	13260	17850	20910		49980	29070	4590	27285		9945	44625	5355	8415		5610	29835	10965	14280
192270	6885	15555	23715		29580	5865	37995	32640		89760	160650	40290	63240		15300	14535	8925	14025		5100	18105	4590	6630		6885	86445	14280	18615
47175	50235	49215	54315		44115	4590	5355	56610		94350	20400	57375	21420		6885	24990	5355	17595		6885	23205	5355	4845		4590	33150	3315	10455
14535	5610	57120	19380		16575	26775	5355	14535		44880	29070	73185	54315		17595	14280	3570	20400		8925	14025	12495	8160		11220	15810	6375	11730
161670	4080	43605	46920		14280	9690	24480	33915		21165	23460	43350	22695		10455	16320	16065	4590		23970	27795	3570	8160		3570	21675	6885	16575
117045	7395	211650	16830		35445	26010	47940	26265		37995	126990	33405	32130		9690	16320	30855	6120		9945	14535	11220	10200		5865	48705	8925	7650
360267	5355	65790	17850		55590	65535	36465	23205		32385	17850	59670	20655		19380	15045	8925	4080		32640	16575	11985	3315		12750	20910	13770	9690
15810	13260	22695	13260		18615	26775	4335	13770		13515	67320	80325	116025		3315	66555	4590	3570		4590	19380	9945	4080		4080	67830	6120	9690
106590	8160	59670	14535		28815	29835	3570	288915		87210	60435	14280	24990		61965	885316	8415	6630		3570	15045	9435	7140		6630	20145	7905	9945
22185	6630	121125	194310		15300	16320	5865	47685		44625	106845	77265	34170		109395	16065	29070	4080		13260	24480	7395	10965		5355	36210	9180	10200
70380	94095	93330	18870		13515	17595	5355	97410		23970	25245	74970	13770		10455	37740	8415	8160		10200	16065	4335	4335		7140	60690	4080	5610
19380	5865	16575	214200		75735	6885	10710	27030		60180	61965	42330	38505		14535	14535	17595	17340		11730	216750	11985	6375		5355	15300	3825	27795
18615	85680	204510	30345		53550	4080	10965	33660		69615	142290	81600	17085		3825	18615	22185	5865		117300	18105	9945	10965		11730	25500	6885	16065
206295	5865	42840	25755		18105	15045	16830	76245		61200	19635	102510	18360		46155	40545	5355	10710		3570	27030	10965	4590		10455	26265	8160	7905
28050	22185	39015	25755		110925	14025	5355	15300		100980	87720	57630	14535		7395	97155	7395	12240		9945	17850	9180	3825		4845	21675	11220	18615
85170	65280	178500	36720		54315	6375	5100	19890		128265	63750	43860	33660		35190	67065	4590	5355		11220	17595	7905	3315		8160	13260	9945	4590
42840	5865	19380	215220		41565	12240	21420	23205		141780	27030	101745	25755		26775	153831	18870	4080		10455	201960	33405	7650		16320	14280	12495	29835
16065	8670	29835	17340		40545	4590	5355	89250		121125	86955	47430	18870		24225	14280	14025	19635		21930	15300	157845	7905		7650	16065	12750	32640
125970	22950	22950	20910		33660	9690	38250	48705		124950	191250	106080	24225		42075	14280	3570	14280		15300	14535	16065	21165		18360	20400	11985	9945
59670	11220	53295	28560		34425	25245	55080	15555		60435	34425	66810	32640		69870	68595	3825	5355		5355	19635	14025	7905		4335	15045	4590	17595
279735	11475	197370	16065		145095	4845	13515	35955		67830	39270	15810	14280		64260	14280	43860	18105		3570	22950	3315	6630		5865	25500	4335	3315
14025	10455	13770	46665		63750	18615	53040	13260		68340	32640	64770	34680		18615	63240	4590	11220		13260	56610	3570	13260		7905	18360	18870	7650
153255	43605	194820	84405		40290	12240	68085	27540		77520	43095	83130	48705		3825	20655	45390	5355		10455	18105	6630	7395		13770	55590	12750	7395
447596	5865	14280	16320		39015	3825	145860	58140		131070	28815	56100	17085		10455	21420	6375	10200		5355	14280	3315	10455		3315	24990	6885	7140
45135	33915	17340	16320		30855	63495	13770	17595		53805	19890	14535	23970		5610	95370	3825	29070		4845	16830	5610	6630		4845	18105	9945	10965
91035	33915	88995	117045		45900	4845	14025	20910		18615	15045	77520	13260		5100	178755	26520	7650		15045	22185	10455	4590		3315	14280	10965	5610
71910	24735	78795	45900		26520	5865	41820	13770		30600	53295	81345	41055		20145	75225	11985	16575		28050	18870	4335	14535		3315	13515	6630	3570
32385	6375	104040	46920		47685	5610	29835	114240		84405	53805	74205	46155		5100	55335	34425	11985		4590	20655	3570	3825		6120	16320	4080	7140
48450	21420	15555	15555		28560	22440	62220	144330		34935	15555	79560	66555		11985	257295	29835	43860		12750	23205	8160	8415		3570	14535	4845	28050
15810	39525	14790	39270		31365	85170	51000	36210		59670	19890	77010	16830		12495	350625	4590	17595		30345	28305	6885	9945		3825	30600	11475	30345
38760	77010	99960	36210		13515	4590	47175	61455		117810	62475	137700	24735		30090	14535	19380	4080		8415	17085	6375	9690		3825	15045	10200	9180
13260	26520	69615	15555		18360	4590	27795	22440		15300	54825	34425	16575		14790	24480	9690	6375		6630	18360	5355	5865		4845	22440	3315	5100
16575	69105	35190	34935		42330	6375	118575	22185		22950	76755	102510	17085		10710	13260	9945	13515		8925	14025	13005	4080		7140	13515	5865	5100
17085	43605	79815	21930		174675	12495	41310	31620		67065	47175	14280	13515		87720	48195	15810	3570		3825	19890	21930	8160		6885	40290	11475	3825
16065	68340	523465	23460		43350	5865	19125	36210		67575	20655	32385	14280		5355	16065	6120	7905		4845	26520	22440	9435		11475	18360	10200	4845
29580	4845	76245	36210		38505	12495	13770	113220		52275	22440	99960	23970		16320	60945	9690	29580		6630	28305	6375	22950		3825	13260	13770	10200
19890	4335	187680	31110		99960	4335	62730	52785		19125	58650	41310	40545		9180	16830	12750	5865		4590	13515	7905	6885		3825	29325	5355	10710
20400	16320	356235	51255		134385	5100	28560	23715		34170	27030	34170	41820		4590	843133	10455	3825		3825	18105	8160	17595		7905	30855	11220	8415
16065	15555	25755	31875		223380	5865	18360	20655		21165	36720	66810	48960		28050	104550	3315	3315		4335	28305	5865	4080		19380	34680	6120	12240
33915	16830	21930	75990		28560	4845	99450	17085		13515	109650	27795	67065		3825	175695	20655	11475		4845	40290	8415	19380		10200	48960	10200	8415
13260	24735	41820	53040		29070	6630	25500	48960		55590	34680	33915	19635		25755	14280	3825	4590		5100	30600	9945	56355		8160	17085	4335	10710
35955	73440	62220	43605		200430	24480	32895	44625		54825	87465	56610	54570		20145	15045	4335	3315		3570	14280	4590	10200		9180	15555	14280	19380
15045	8160	16065	30345		177735	12750	23970	99960		62220	75225	91545	23970		6375	21930	41565	7395		103530	26265	7395	3825		5610	17850	6120	9945
18870	5100	13770	17850		17085	5610	34170	55590		13260	15300	17340	67320		9945	22440	5100	30090		3315	14790	4845	6630		8415	17850	4080	7140
20145	6885	15045	25755		90525	6630	29835	27795		16830	28305	62985	32385		25245	81090	8925	11220		92565	14790	14535	7650		8415	36720	8670	21930
15555	4590	25500	113730		283305	137955	84915	40800		14790	31110	72675	23460		11475	14280	4335	6885		7395	19890	17595	5355		10710	28815	7650	3825
36465	3315	44625	211650		138210	42840	73185	59670		61200	88995	19125	35700		4590	65260	10965	3825		5100	29835	30855	18615		5100	34680	8415	4590
20145	4845	52275	47175		15045	61200	38505	105825		18360	33660	29070	70380		24990	19635	8160	4335		7140	13260	6630	6630		4335	19635	3315	10455
13260	4590	156570	28560		17340	21420	56610	22440		39780	36975	73695	27540		9690	17850	16320	6375		184110	17085	27795	4080		5355	22185	12495	8670
46920	3825	21165	56100		28815	117300	299370	44880		46665	16065	76755	24225		4590	88230	4080	7395		3315	25245	8160	35190		9180	29580	3825	4335
67830	10455	45135	43605		14790	36720	187680	68595		81600	45900	50490	24480		3570	41310	3570	6120		6885	16575	5355	19635		6375	13770	5865	15555
18615	70125	289110	53040		39525	18870	25500	30345		77010	28305	78285	16575		29580	199665	11475	4335		7650	28305	8670	4845		3315	21420	3315	7650
16575	33660	23970	49470		36975	38760	13770	31365		76755	20910	92310	43605		14280	167025	12495	6120		8160	18870	7905	19635		6120	19380	3825	16830
48705	16575	103530	69870		219555	24480	32640	36210		25755	50235	55845	14535		40800	46920	33915	6885		5610	34170	8670	5610		36720	23205	15810	7395
20910	54315	185130	49980		55335	49725	46920	17085		90780	67575	46410	14535		8925	47430	13770	4845		12240	14025	13515	4080		3825	73440	4080	15555
18360	5355	69105	17340		184365	44625	23460	13260		19635	66555	23715	53040		6120	13260	8160	14280		9945	15810	3825	3570		3315	56100	8160	7395
64515	34680	24480	14025		116535	26520	16320	19890		62730	49470	26775	14535		20145	19635	5610	8160		4845	15555	18105	4335		9180	21675	5355	11475
35955	9435	33660	14025		23970	13770	13770	71910		172890	48195	47430	50745		23205	16065	11475	10965		5355	19380	10200	5865		4590	27795	5100	28560
19380	281751	649436	41820		24735	136170	20400	21420		49215	23460	21420	64515		11475	21675	21165	7395		7140	15300	14280	7905		9180	49980	8160	6885
18360	3315	246075	22695		18105	110925	29325	14535		77520	5100	33915	13260		18870	15810	10710	10710		6120	23460	29070	6630		10455	41310	3570	11730
83640	5355	14025	13260		14025	75225	100215	33150		64005	10200	46410	39780		4845	127755	10200	33915		4335	23715	13770	4335		6630	51765	6630	9945
272085	53805	27795	15300		109140	22695	28560	20910		79050	3315	29070	21420		4845	18105	8670	14025		13005	21420	9435	67575		6885	41310	8925	29325
243780	3315	64005	33150		20655	43605	24735	54825		96390	3570	42585	14535		44880	72420	32640	7395		9690	28050	6120	18360		8415	33660	4845	9435
32640	4335	16320	31620		63750	15810	16575	59160		16320	6375	31875	41565		8415	23205	6120	18870		17595	53805	3315	36210		7395	24225	4845	7140
32385	61200	18360	23970		208845	33150	62220	15300		53295	3570	18360	22440		43095	76755	4590	6885		22185	21675	9435	4335		10200	35700	4590	14790
20400	20145	25755	42330		18105	69105	25755	19125		73185	14535	55335	27285		33660	13770	7140	11475		15810	14280	9180	7395		9690	23715	5355	10965
83385	21165	98175	43860		136425	52785	29580	14025		74205	4590	19635	21930		17850	18360	4335	6120		7140	30345	6120	10200		121380	143310	18105	5610
32385	33915	73950	20910		177480	34935	28305	62475		28560	6630	122145	44115		9690	219300	6375	9435		21165	16575	20655	11730		8925	44625	17595	5355
19890	25245	27030	14790		31110	16830	25755	15045		101490	8415	19635	29070		15300	83385	3570	16320		40800	65280	7650	88230		15045	97920	23715	8160
63750	5100	15300	107355		70890	27540	54570	72675		52785	10455	13770	24225		32640	20655	3825	7905		4335	17340	6885	16575		4335	30090	9690	15555
22185	24735	17595	55335		395505	151215	122910	42840		69870	10710	66300	46155		11220	23460	13005	9945		44880	42075	5865	6885		5610	97665	53040	5865
334050	26265	49215	42585		168300	29070	44880	16065		93585	4335	145350	15045		39015	20655	5865	13770		20910	21675	18105	3825		13260	32640	17085	5610
19890	39270	20400	28560		37995	54570	65025	65280		63495	15810	16830	53805		33660	94860	8670	5610		15555	65280	3315	4590		4845	17085	7650	7140
104805	18105	17085	78030		16830	128775	23205	26775		56865	8415	51000	42075		17850	14025	9180	5865		29070	17595	14790	25245		31875	68085	13005	5610
19635	33660	25245	66810		120870	136680	75480	22950		33660	17850	46920	16065		12495	286110	3825	13260		3825	25245	14535	16575		14790	58650	16320	9435
43860	13770	37230	43605		22185	94095	17595	38760		29070	4335	16575	54570		8415	185385	4335	7905		13260	18105	7395	9690		25500	33405	27030	18615
13260	19380	71400	13515		173910	129285	30345	28050		15045	17340	13515	15555		18615	88485	4080	14025		34935	242250	9180	11730		62985	23970	41055	11985
47430	3315	33150	16320		61965	67575	21420	43350		26265	16065	13260	34680		24480	40035	22440	20655		4845	36975	4845	6375		8415	17340	29580	7395
23715	4590	43605	77520		124185	78285	48960	32895		81855	10200	63240	14025		65280	24480	7140	9435		9945	13770	9180	3315		3315	29835	22185	12750
16065	11730	47430	31110		120105	14535	71655	16830		24225	17085	23460	49215		66810	38760	8925	5610		7650	29070	17595	6630		18615	22185	16065	4845
29325	5610	13260	91545		108375	98940	18360	18615		26010	9435	86190	18870		30600	65790	6120	4590		13770	234600	7905	6375		9180	36720	22185	8670
152745	55845	72420	40800		21420	15045	76500	35445		65535	6885	51510	93840		30090	15555	4335	5355		3825	42330	12495	15045		15300	28560	16830	48450
112710	130305	16830	80070		41565	69615	56865	34935		51255	16320	16830	52530		7140	148410	4335	14790		10710	234855	5865	4335		26520	21420	35190	4845
104295	4080	130305	41310		91545	18105	185640	24735		240210	4080	36975	13515		4080	107865	5610	5865		3825	22185	3825	8670		3570	32130	21420	19380
58650	37740	121125	98175		19125	25755	173655	6630		129540	11730	20655	31110		24990	21930	13515	6120		5100	25245	5355	4335		10455	42585	13005	14280
112710	22440	31620	14790		31365	95115	36975	31365		44625	5355	39525	13770		4590	13515	5355	18615		8925	16320	4845	7905		19125	60945	11220	10965
184365	28815	185385	14790		26010	75990	43350	29835		66045	4845	80835	15300		3825	18105	36210	6885		10710	34680	26010	4845		11730	13515	16575	5865
23970	4335	14025	24480		17340	60690	45135	9945		109650	4590	62985	28815		6375	19635	4080	16065		6375	352665	3825	9945		11220	88230	7905	10200
227715	37230	14790	22440		52275	34425	27285	5865		106335	6120	61200	94350		16320	68850	8160	10455		110160	469965	5610	9435		13260	21420	12495	15300
22440	45900	34935	37740		13260	13770	27540	6885		28815	17085	54570	37485		6120	39015	5100	4335		18360	22695	6630	3570		11475	56355	17340	15810
137955	48195	31365	27030		595743	20145	88740	22185		94860	3570	49725	14280		5610	15810	40545	26520		6375	21930	7650	4845		7905	16065	11985	6375
56355	29835	26775	17340		14535	13770	17085	9180		60945	4845	59670	75225		16320	14280	44115	7650		43095	15810	3825	10710		9435	60690	37740	4590
69615	8415	31875	16065		225930	62985	40035	4080		70635	21675	47430	44625		5865	35445	5100	32130		12495	14025	4335	7905		12495	19890	24225	5610
421515	39525	16065	17340		13515	20145	94605	6630		35445	8670	58905	35700		16830	85170	8925	12495		89760	150450	10710	4845		8415	67320	20400	18105
13770	19635	55845	14790		703823	17085	73185	9435		57885	15300	46410	35190		3825	18105	4590	7140		4590	163455	7650	3825		10200	45135	10710	9435
22950	23715	19125	28560		18615	26775	70635	4080		52275	22185	44370	31620		17850	1359260	24735	4335		4590	48960	8925	5355		17595	123930	9945	4590
23205	3825	25500	14280		113475	15555	16575	9180		33405	19635	111945	23970		37995	16065	4590	17340		10965	14025	11730	16065		7140	22695	33915	4590
18360	5355	58650	55590		88485	23715	52275	39780		82620	5610	13260	13515		25245	19635	12240	11730		78285	18870	4590	4590		3825	54315	20145	5865
15045	8160	89505	58140		124185	15555	24990	18615		14790	5865	49470	20655		24225	94095	3315	3315		3315	20655	6885	10455		5610	49980	21675	6120
22440	14535	30855	72165		19380	51255	16575	7395		15045	7140	30090	51510		6375	148665	22950	6120		18615	13770	7905	4845		7650	17850	18615	4590
33405	56610	54825	24480		16320	52275	18360	9945		77775	9690	29580	14025		104040	26520	3570	5100		56610	19125	3315	4335		9945	33150	17850	17595
97920	9690	14025	35445		14025	98430	26520	26520		52785	6120	53040	14790		73185	54060	81345	3315		4080	33660	11220	7140		13260	58140	13260	8925
35700	42330	15555	76755		17595	22185	286620	15810		25500	3315	70125	18360		7140	182325	3825	4845		3315	16575	4080	3570		8415	62730	20910	19125
26010	19125	98430	15300		14535	56865	19125	18360		43860	13515	35445	17595		93585	79560	3315	4845		40800	351900	7140	11220		15045	42330	29580	3315
14280	27285	44880	17595		53040	14535	41820	17340		26265	28815	51255	20400		7395	367941	120870	8415		46155	15045	4335	4590		13260	39270	14280	5355
36465	31365	102765	20400		105825	111945	87720	14025		93075	16320	34425	39270		10455	135660	15555	5610		8925	49215	9945	5100		7650	13770	22440	18105
23715	10965	16575	52020		17850	22695	156825	19890		69615	4335	38250	14535		15300	196860	4080	3315		10965	75990	8415	6885		15045	32895	7905	6120
34935	23205	20910	29580		22695	60690	16065	5610		36210	14280	39015	104805		4080	27795	15810	7650		3825	60690	4845	3315		5100	39015	15555	7650
28305	23715	15045	14025		103275	32130	22440	14280		67575	6375	37740	32130		16830	18105	28560	9435		6630	33405	4590	4335		7140	69360	7140	6375
14790	22185	46155	44625		138210	73695	19380	7140		27795	7395	40035	62730		7395	66045	3315	3570		7905	52020	3825	3570		7650	24990	14535	6630
42330	17340	24480	14535		221595	23460	25245	3570		90780	3570	18105	35955		4335	13515	13005	7140		32640	108885	6120	4845		18615	21165	12495	5610
22185	16320	27795	26775		18615	46665	130305	6885		29325	13515	14280	16320		17850	18870	8415	5865		4335	61965	17850	4080		10710	69360	22950	14025
360315	6120	35700	23460		293250	16065	123420	11730		54570	3315	53295	14535		8925	16065	22950	3570		4590	46665	5100	84915		5610	25245	30600	12495
14280	4080	21165	73695		33915	17085	15810	5865		15555	22950	55080	13770		35190	180540	14280	9435		17850	17085	7650	8160		28050	53550	26520	18105
28050	20910	17085	23205		52530	23970	13260	5610		16065	33405	16830	29580		5355	81855	14535	4080		18870	15810	7905	3825		3825	17850	20400	4590
20400	11730	39015	17340		67065	98940	103275	3570		15045	19380	16065	21930		42840	14280	31365	3825		4845	357000	11985	72420		11475	62220	16065	3570
343995	29070	21165	17340		52275	14790	46665	6885		39780	9435	32640	49980		4590	120615	20910	9945		4590	237150	6120	9945		5355	42330	16575	7140
73185	7140	16065	14280		14025	149430	65790	12240		27030	14025	27285	101490		61455	142290	8925	5100		21675	461295	6120	3825		6885	32895	13005	8415
243270	13515	37485	4590		276675	22950	15300	3825		13260	9180	41310	104805		3315	14535	14790	3570		3570	128010	5355	3315		9180	24735	8670	24225
336090	18615	22950	19635		14790	82620	32895	4335		22185	18615	25245	65535		42330	175185	34425	7395		9435	22440	4335	6120		4335	38760	24480	15300
337365	223635	30600	7395		21675	58140	41820	5610		24480	16830	45645	21930		14025	30855	11985	5355		11220	13260	20145	3570		21420	32895	30855	16065
347565	14280	15810	11730		56100	64515	130050	19635		21930	17085	21165	78795		19125	148665	6885	15300		7140	13770	4080	8670		3315	33405	74715	5100
21675	341116	14025	14280		25245	138210	42840	16575		30090	12240	70125	61965		15045	130815	4080	28305		21930	64515	5355	4845		7395	16065	6630	19635
97155	15810	20910	3315		15555	14025	123675	6120		14535	11985	14025	16830		6630	15555	32130	40545		107100	14790	5100	12240		7395	57098	20145	11730
343230	27030	14280	6120		14025	19380	25500	16320		20400	10200	21930	48705		45645	101490	6375	4080		75990	371535	3825	3825		4080	23715	26775	14790
18615	62730	21930	10710		13260	51510	84915	5100		15045	13515	36210	25755		13260	16320	4845	3315		39780	74460	8415	3315		16065	15810	9690	6885
13260	49980	34935	5865		14790	54060	126480	19125		16320	14535	80580	62475		31110	22440	7395	5100		115770	89250	6885	8925		10200	15810	16320	4080
15555	19890	6120	111435		28050	82620	47175	6630		17595	18870	16065	23460		3315	135660	20910	3315		147135	14025	11475	4590		9690	29580	29325	10200
14280	115005	4335	21930		31875	57120	78540	14535		23460	18870	37995	15045		28305	17595	15555	16320		4590	15300	3315	15555		18360	20910	6630	4335
20145	23460	4845	18615		18105	36720	19380	17085		29325	14790	22695	20655		22695	45135	17595	5865		13770	22185	7905	40035		21675	31110	9945	24225
18360	270045	9945	66555		18615	15555	371089	4335		14790	18615	13260	25500		14790	28815	3315	5100		4080	17595	11475	9435		4590	66555	17850	12240
63750	20910	24990	48960		20655	49470	24735	10200		32640	25245	15045	13260		4335	296310	29835	11475		10965	23205	4335	53805		3825	39270	17085	7905
88230	106080	24735	7395		17085	51255	72675	19890		21165	27540	16320	44625		53295	23205	4590	15300		6120	67320	27795	6885		5610	34680	14790	12750
23460	37740	23205	11730		18105	53550	20145	18615		29835	7650	23970	52785		22440	29580	8925	10965		4335	143310	83385	11220		4845	26010	27540	6885
19635	45390	19380	9435		27540	19380	18615	12750		16575	13260	86445	30855		22950	16320	5865	5610		13515	20655	151215	3570		4590	73950	28815	11220
21165	281010	17340	4845		16575	82875	88995	71910		27285	19635	25500	22440		3315	29835	18105	22950		3570	28560	59415	4080		5355	26775	17085	8670
27540	265455	18615	31365		46410	13770	30855	19380		57375	13770	105825	16830		7395	14025	48450	56100		20910	30090	125205	24225		10455	21165	23460	7905
26520	30090	4335	5865		14025	42585	19890	11475		26265	20910	21165	29070		19125	17085	19890	7140		4080	286620	4080	6885		5100	39015	10710	7140
14790	13260	27795	12750		27285	26775	31620	7395		24990	11220	19125	27285		8925	41820	25245	18105		4590	20400	72420	3315		5610	29835	9945	10455
28815	120870	19635	98430		56355	5100	175185	7395		41820	26010	16575	43860		7395	14535	6885	7140		8160	118320	3570	4080		3825	31620	41820	9180
15300	18105	27030	52275		14280	5610	43605	5355		28815	18105	22950	28050		8670	25245	10965	3315		4080	95625	16830	4080		9180	42330	7395	5355
21930	410572	14025	17085		19635	4590	21165	32640		14790	8415	38505	26520		4335	15045	4335	6120		5610	348585	14280	4335		8670	19890	21930	13770
353685	351454	9690	5355		24735	3825	16575	11985		58395	18105	14280	30855		12750	60690	15300	6120		3315	85680	68340	6375		6630	13515	8925	5865
32895	172635	28815	16830		455940	3315	146115	5610		16830	24990	20910	32640		23460	20145	4590	6120		7650	16830	4080	47430		4080	56100	24735	11220
275910	159885	8415	64005		34680	5865	21165	13260		20910	5610	13260	21165		16830	56865	14535	4845		6375	33405	16830	3570		4845	85170	19125	14535
13260	151215	16065	29580		35700	16320	21675	6375		15300	29070	29070	35445		22440	27285	6375	3315		5355	507705	21420	4845		23970	14025	15555	16830
14280	141780	174165	5100		16065	11985	16830	9435		22950	10455	19380	13260		3570	17595	8415	15045		40035	59925	14790	5865		4590	24990	9690	6885
13260	109905	8925	27285		20400	7650	80325	3825		43350	9945	13260	43605		14280	13770	8415	6120		5100	119850	3825	27795		5100	13770	8415	6375
410550	66045	3570	7905		23460	41565	44370	5865		13515	5610	23970	57630		13005	29580	23460	10200		10200	13260	3315	8415		5100	19380	27540	19380
41310	24990	35190	6885		27795	8160	94860	9435		14025	15810	49470	69105		36975	68850	4335	57375		8415	17850	4080	24225		9690	44370	13770	23715
84150	373525	45390	92310		41565	3570	20910	5100		20910	6885	42330	14790		16830	17595	5865	7905		10710	58140	3825	6375		5865	67830	22440	19380
277695	33150	6120	3315		14535	4845	25500	10710		13770	7650	29070	23715		3570	16065	6375	9945		25500	85425	11475	16320		8670	20400	21930	14535
298095	27540	41820	33660		19380	9945	41565	8925		60435	13770	98175	18615		13260	95370	18105	5610		8160	136935	27285	5355		3570	15555	12495	33915
44625	31365	11985	77520		34170	11985	22950	10455		56355	15810	14790	97665		40035	20655	3570	8415		13005	61965	3315	5355		3570	65790	25245	12495
27795	24225	29835	9945		64005	37740	42840	9945		30600	9945	19125	42075		24990	46410	3825	6120		4080	72420	5865	3315		5865	37995	7650	4080
119340	67830	43350	36465		42840	4335	66045	31875		21165	21930	14535	56610		36465	13770	9435	4845		9435	57885	4845	3315		10455	16320	13005	15810
21675	29835	71910	25245		41055	18870	131070	6375		15045	3315	14535	24480		32895	26520	36975	4335		11475	19635	4335	8160		4590	57120	13770	18360
15300	43860	22950	88230		31620	4590	180540	11220		27795	11475	25245	35955		9435	26520	3570	6120		9690	20655	13005	8415		6885	23460	6885	25245
20145	23205	8415	21420		18105	11985	30090	7650		34935	15810	21165	18870		40545	26010	6885	7905		7395	28050	8670	4080		7395	39525	16320	8670
59415	27285	13515	5610		15810	25245	68595	3570		55845	8415	22185	17340		28560	15300	14280	5865		4335	16575	4590	5355		7140	22695	6885	4335
28050	18360	4590	5100		16830	12495	33915	10200		31110	10965	47430	47175		5610	17340	14535	22950		3315	19635	20145	10455		8160	36465	5355	20400
32895	45900	64260	5610		15810	4335	15555	13515		57885	12750	53550	16575		3570	301410	6630	16830		3315	14025	6630	6630		6375	32130	7395	23715
82110	30345	7650	4080		13515	3825	39270	8415		29580	15810	14535	40290		7905	36465	3825	5355		15300	85680	4080	5865		3570	14025	4590	7905
35955	235620	21165	10200		16320	8415	102765	31875		16830	18870	40290	58395		3825	17850	7650	4080		10965	32895	4080	10200		14535	16320	9690	22440
34935	25500	12495	7905		15045	7905	35445	23715		17595	10200	22695	24990		45900	65025	3825	6885		17340	54570	9690	11730		10710	14280	9945	7905
23460	20655	49215	3825		24735	4335	29835	5610		91290	24990	57885	47685		3825	22695	27540	13005		7395	73185	4335	10710		8925	15300	6120	7140
18105	42330	4080	3825		22185	3825	25755	26010		23460	4080	18615	15045		14025	20400	16320	33915		9945	17085	3570	7650		7140	13515	3570	27540
57120	14535	6630	82365		15810	5100	41055	33150		20655	13515	70125	36975		11475	29835	9435	7905		10455	202215	11730	13770		16575	51000	6885	11475
67320	13260	12495	19890		42840	10710	77520	24735		48705	18870	26775	17340		9945	17340	5610	9180		7905	108630	5355	5610		6375	47940	3315	22950
14790	36975	20655	15810		36465	8925	16575	25500		71655	25755	43605	17850		28050	24990	23715	11730		9435	75990	5610	3825		7140	28050	6120	12750
20655	19380	33405	4590		31365	13515	67575	8670		20655	15045	43350	32385		8925	25245	7650	6630		3570	157845	10455	3825		9180	16065	7650	13770
158610	73185	9945	3315		17085	11985	111945	17850		23715	15555	76500	44880		10200	23205	15810	30600		4845	26265	5355	4845		4080	41820	7395	17595
16575	21165	7650	4335		94860	37230	145605	14535		35955	7140	30855	13260		9435	13515	14790	9945		7395	30855	14280	5100		7140	19635	4845	28050
16320	83385	6375	18615		49470	24225	14025	5865		23715	13515	42585	22440		7395	43860	4845	50490		9180	13770	4845	4590		6375	21420	8415	23460
15300	90525	35445	21675		134385	5355	86700	41310		58650	19635	66555	66300		4590	31365	34170	13260		14790	32385	18360	3570		6120	94860	9690	16320
21675	43860	6885	36720		61200	6885	13515	8415		17595	3825	41310	38250		5100	36720	18615	6885		11730	37995	21165	23970		4335	45645	8160	16065
27795	26520	37995	15300		22695	17595	98430	5100		76245	7395	30345	15300		6375	507829	12495	5865		4590	21930	3315	4845		4590	18360	12240	4845
40800	113220	86445	6120		37740	12750	257295	5100		19890	31110	13260	49215		3570	71910	9690	23460		6375	18615	3570	13005		8925	19125	5865	16830
13515	24990	5100	13260		72165	19380	16575	7650		24225	4845	51000	29835		9180	66555	3315	10710		9690	72165	7650	3315		6630	25500	14535	11220
13260	61200	83130	33150		95370	3315	18105	7140		24735	38250	45900	51510		9945	24990	8670	33150		4845	63750	3315	6120		10710	49470	14280	22695
16320	20910	18105	71400		15300	104295	108375	3825		73185	3315	33915	17850		13005	41310	4845	21930		15045	51765	11220	20655		17085	22950	13260	5610
14280	44625	46410	19890		24735	24480	59670	8160		32640	24990	62985	96645		6630	251430	8925	13260		3825	16320	4080	10710		11220	20655	8415	100980
16575	14535	7905	4335		17085	4590	70890	13005		24990	6375	18615	28815		11475	56610	10710	8415		8670	268005	61455	13005		4845	23205	5865	3570
20910	25755	22695	14025		492175	6120	42330	3315		26265	14790	30090	27285		12750	41820	18105	11730		3825	24225	10455	7140		4590	14790	38505	13260
59670	15045	5610	5100		41055	8160	28815	5865		32640	13515	25755	45135		8160	13515	29835	10200		5610	32130	8160	3825		8670	13770	14535	13260
45645	62475	59415	7905		20910	12240	134385	8670		80070	4845	14280	21930		4080	119595	5610	20400		5610	26775	3825	20655		21165	29325	11730	29325
261630	98175	3570	10200		46665	11985	25500	23715		93585	11220	123165	34680		3570	293250	11730	7905		4590	16575	69870	10200		3315	14535	15555	16575
19635	35445	48705	6885		18615	18615	14280	4080		35190	5100	17085	85680		16575	16320	29835	10710		3315	73440	43605	6375		4080	15555	20145	21165
25500	17850	7140	20400		13515	10455	36210	6120		32640	15555	79305	37995		6375	29325	12495	4080		6120	14280	11475	3570		5865	16320	19635	13770
93075	13515	34170	50235		13260	9435	21930	7140		58140	10710	27795	52530		4590	14535	13005	26520		6375	153765	6885	10710		6885	20910	7650	7140
18615	13770	45900	23460		15810	3570	14280	11730		15300	35445	77010	25245		6885	28305	36975	5610		8670	106845	5100	24990		12240	26010	20655	35955
19125	56355	28050	3315		111435	33405	119085	6885		31365	22440	32895	49470		4080	159630	23715	3315		11985	56100	16065	7140		14535	12240	49725	18360
15300	14280	5865	87210		174930	14535	14535	6375		52020	12750	15300	23205		4080	27795	20145	26265		6885	15045	5865	5100		9690	6120	6630	28305
16320	190485	36465	17850		22950	13260	18360	3825		44115	15045	57885	62985		10965	113220	13515	27795		8160	39780	16065	6375		3825	7650	4080	28050
14280	57375	55080	3570		272085	13005	21930	28305		20145	24735	39015	82875		9180	61965	21675	13515		10455	31365	76245	7905		11220	3570	3315	8670
26265	194565	15045	55335		280755	6120	36210	18360		73695	3315	19890	22950		3570	17340	4590	14025		4845	115005	4845	7395		3315	3825	17850	5865
22185	18615	4080	49980		13770	5610	26265	7395		52275	12240	58650	20655		12750	24225	43095	4080		8160	132855	5100	14790		4590	3315	4590	11475
14535	241485	8160	6120		34680	7650	108375	19890		30345	13005	26265	14280		5865	23970	23205	6120		7905	153000	6885	4590		5610	8415	10710	33150
39015	13260	8160	6885		23460	45645	43605	9435		74715	13260	18105	29580		23460	14280	3570	4080		4590	13770	9435	3570		8160	4590	8925	19125
30600	52020	27540	19125		96390	14280	61965	16830		58395	20400	15555	13260		56355	18360	5610	13260		5610	15300	4335	4590		8160	6120	14535	40800
66810	19125	9690	14790		29070	17340	69870	3825		17085	9180	21675	22950		177990	72930	9435	12240		5355	133110	14025	5865		7395	7905	5355	18360
30855	72165	12750	131835		42075	57885	20145	11730		41565	13260	31620	35445		6630	15555	22440	3570		3825	13515	5865	3315		10455	6630	13260	4080
18870	121125	41565	18615		51765	13260	61200	5610		101235	16830	28050	19890		3315	24480	8925	3570		9435	129030	18105	4335		7905	10965	14790	15555
14535	115515	6375	48705		27795	8415	59925	5100		74970	23970	13260	28050		317985	47940	6375	11985		6630	104295	11475	6375		16575	4080	20910	6375
20655	61200	8415	36975		97920	4080	16065	5355		45645	11730	49470	33660		105060	20655	19635	3570		8925	63240	10200	5865		7650	15045	24480	13260
13515	86445	28815	32385		25245	7395	165240	8925		116790	20910	55335	19635		51765	101235	63495	14025		10455	88740	10455	14025		9435	20145	3315	10455
15045	111435	17850	11475		48705	4590	27285	12495		18105	17340	39780	72930		34935	14790	37485	35700		20910	24990	7650	3825		8925	6630	5100	14535
14535	70125	6630	7140		13770	16575	22950	3315		118575	8160	34935	27030		3315	25245	3315	3570		5100	18105	3570	10710		8925	6120	3315	30345
24735	48705	5610	37485		45645	72675	29070	7140		20910	16320	42330	14535		6120	70125	5100	21675		9180	37995	4590	9180		14790	3825	4335	3315
385305	26775	18870	12750		68085	16320	37995	5100		64260	21930	38250	54570		35190	151470	11475	7140		3570	109395	3315	17085		10965	8160	14025	24225
20910	414096	16320	5100		62730	23460	33660	7395		36210	17085	87720	20910		33405	102765	9945	107355		9690	90525	10200	36210		13770	10710	18105	14535
19890	164220	27285	7905		54825	15810	52275	10455		16830	15300	22950	21165		8670	34680	26775	30090		4080	39015	8925	4590		3315	7140	12240	13005
86359	85170	65535	7905		48960	105825	65025	77265		22440	28305	71655	16830		3570	27795	10455	21930		15810	149175	8160	3825		5355	4845	5355	7395
92800	141780	23460	156060		180285	13005	27285	21675		65535	17340	44625	16575		8670	94095	23460	7650		4080	54825	3570	4080		8160	7395	23460	22440
724416	46665	22440	30855		103530	11730	81345	9435		61710	4080	25755	16575		24480	40035	8670	16320		4080	39270	22440	4080		11730	4590	6120	9690
98175	32130	27285	4590		43605	20910	38250	5610		86190	28305	36720	13770		16830	117555	4335	8670		4335	16830	5100	11985		11730	5865	34935	7905
78030	13770	128010	21165		19635	34425	38505	11985		70890	4080	29580	25755		10200	32130	22950	15045		6630	38760	7650	14535		8415	5610	18615	33405
226185	14280	173400	66300		33150	8415	51510	5865		39525	26265	17340	16575		80325	85425	31365	3315		8925	54060	4335	7650		18105	6120	15045	9180
266730	26775	61455	21420		447987	11730	44880	26520		48705	11730	115770	22185		15555	134964	11220	9180		10710	42840	7650	4080		6630	4845	15810	6120
26520	18615	84377	55080		28305	19890	31620	21675		32640	45390	21420	19635		83895	180030	20655	5865		3825	37485	3315	4845		14790	5610	8670	15300
20145	7650	78285	26265		23970	5610	13770	15300		40800	7140	91035	22695		6630	35445	3825	17850		5610	7395	4080	9945		13005	4590	34170	6630
799533	32385	31110	28560		17340	28815	61200	4845		42330	7140	21675	27795		86955	81090	7650	9945		10455	41565	7650	5865		18360	12495	9945	19890
40545	48195	109140	64770		47685	6120	32130	6630		15810	13005	41565	30855		346800	183855	29325	14790		4845	196095	7905	6885		4080	7905	5865	7905
23970	14535	60690	11475		30600	9435	15810	18360		27030	15300	60690	15810		9435	60945	3825	42840		3570	13515	6120	25245		10200	4080	22185	29580
15300	8160	236385	58395		14280	18360	56610	16320		22185	15300	58140	38760		83640	32385	7140	8160		17340	15045	9180	4845		9690	4080	5610	5355
19125	20145	29580	7395		17340	49215	41055	42330		25755	13260	50745	15300		6630	54825	9690	23970		6630	13770	3315	15300		30600	14025	4080	10455
18870	51510	15810	36975		13770	16575	26010	64770		93585	6120	55845	16065		67575	59670	7395	3825		5610	64515	4845	3825		10455	4845	9180	6630
14280	29325	45900	5610		28305	4080	9690	69105		66555	3825	50745	30855		25500	175950	7395	31110		17595	5865	3825	6120		12750	5865	7140	17850
17850	15555	57630	6630		14790	16830	22950	18360		53040	7650	43095	15300		88485	47685	5100	32130		6885	6120	11985	4080		4335	6630	7395	7905
14025	6120	15045	108630		20910	16320	14280	67830		28560	5100	14790	16065		6375	17340	7395	6630		8160	25755	5355	5100		27795	3825	17340	14535
13515	45900	15045	7395		21165	13005	6630	15555		64770	9435	27795	17850		5865	62985	10200	5865		6120	45645	3825	3825		3570	9435	26775	3570
26520	5100	19890	6375		13260	14535	4335	83130		14280	21675	15045	25500		9180	374292	8925	8670		4845	7140	11730	5865		5610	4845	12495	15555
32130	7140	58650	8670		17340	29325	5865	143565		24480	5865	79815	22440		7905	13515	3315	8160		29070	69105	5355	7140		6120	4080	14025	17085
13260	17340	20655	3315		13515	22950	26520	74205		34425	4590	35445	19890		9180	21930	5100	4335		14025	9690	4080	4590		8415	7905	3825	40800
30090	16830	81855	43095		184110	20655	9690	52020		81090	13005	49725	16575		7905	13260	16575	12750		4845	19890	6375	22950		18105	18105	5355	3825
72420	7650	136935	25755		19125	14535	20145	16320		13515	12750	79050	61710		39780	28560	3825	16830		8925	65790	5610	3825		5355	8415	18870	27030
17340	53295	87465	6630		28305	23205	15555	17085		59925	5355	31875	27285		3315	23205	7395	6630		9690	52275	18360	7650		16065	5355	10455	6885
149175	11475	18360	9945		15555	22185	5355	18615		23970	11730	38760	15810		4080	15300	21420	8415		8160	61200	15045	3825		6885	10965	9690	5100
571628	5100	176715	20400		30855	17595	12750	67065		43605	19380	41310	31110		14280	32895	36210	9945		3570	71910	22695	5865		10200	21420	10455	5865
134385	13260	16575	5355		14790	33150	3570	14535		18105	12495	22950	44115		21165	20145	3570	18870		5100	44625	14025	11475		8925	13770	8925	14025
16575	5865	80070	66045		302175	29835	7395	53805		82875	27795	66555	43095		23205	60945	21165	21675		40290	8160	16830	6120		18105	7140	17340	12750
157590	17850	73695	44625		30600	22695	5610	35700		56100	6885	62220	21420		9690	137700	21675	4590		4845	67065	6630	15300		14025	18870	26265	12750
20400	59415	41310	3315		324870	95115	6120	58140		71400	5355	81090	16065		22185	69360	7395	7650		5865	3825	5100	9180		11730	8925	40035	5100
25245	85170	40545	59160		213435	49215	12750	31365		18615	14790	80835	103275		3315	18615	8415	4335		4080	62475	23205	5865		13260	9945	7140	13005
35700	34680	84660	17595		23460	77265	16320	38760		120870	17595	105315	31110		3570	18615	11220	15810		18360	9435	9435	5100		42330	3825	22185	7905
20910	22695	20655	5610		53550	19635	6120	16575		41820	13515	55335	24990		4335	16065	8160	20400		6375	30345	21420	7650		3825	14535	21930	10710
19380	3315	57375	43095		313395	224910	3315	39270		42840	12240	45900	45900		8160	93585	15300	5355		14280	12240	11985	5865		10965	3825	11985	16320
13260	12750	44625	5610		22440	227970	5865	22695		26775	30090	19635	54570		8415	29580	31365	9435		14280	13005	7395	17085		7395	10200	22950	10965
41055	8925	23970	66810		70890	30855	8415	19125		32640	18870	33405	27795		10710	257550	9690	8925		10710	80580	4845	10965		11475	3570	14025	16575
31365	118320	18105	79815		47430	15045	7905	100980		24225	7905	110670	25245		11985	33150	5100	7650		6375	4335	6375	4335		15810	18615	4845	4845
650366	11475	56100	6885		28050	63495	103530	25500		17595	8415	68340	17340		15300	21675	3825	7905		5355	7395	8160	6120		35445	11985	16830	17340
14025	6885	44880	58650		44115	156060	5610	13515		39270	5355	49215	18105		15555	30090	5610	10965		21165	29580	4590	5610		8670	9180	17340	12750
16830	4080	113220	3315		15300	63240	18615	55590		47685	4080	113985	38760		4335	35955	9945	4845		13260	23715	4335	43605		18615	4590	18870	20145
14535	7650	22440	43605		15045	64005	16575	28050		50745	13515	62730	66555		4335	103785	29580	28050		10710	66810	8925	7395		13770	21675	18105	32130
13260	86190	21675	3315		30345	44625	79050	32640		42075	16320	15810	25500		36975	52020	4335	12495		8670	101235	9690	6885		4845	7140	7650	8415
15300	13260	34680	11985		16830	75225	18105	39780		33660	13005	41820	50490		5355	13515	13005	5610		5100	60945	6885	8670		11985	11220	4845	4080
21930	15045	57120	4080		78285	41565	8670	49470		30090	16830	58140	38760		4335	22950	3570	21930		7650	11220	71655	4335		12750	10455	23460	3825
18615	7395	58140	5355		32130	21930	33660	18615		43860	9180	50490	17085		3570	15810	12240	3825		3315	14025	55335	5355		36210	12240	11985	4080
16320	28305	67065	20400		28050	18360	16575	15300		58395	17595	82110	17850		38250	15045	46920	7650		3315	4590	14025	25500		4080	3570	10710	6630
19125	13515	18360	9690		14025	63750	4845	36210		19635	11985	19635	36720		198135	77265	39525	10200		14535	11985	53295	12240		24480	9435	3570	8670
18105	12240	19890	3570		17340	13770	66045	13260		28815	14535	33405	26520		81855	15810	14025	16065		6630	237405	81345	162435		9180	7650	11985	13260
560083	7395	17595	34170		24225	86445	5355	28815		43350	6120	23715	33915		3315	83895	12240	6120		31620	58650	6630	11730		28050	13515	10710	4845
300390	4080	22695	17340		17340	286365	28815	22695		35190	21165	64515	43860		5355	17850	18105	4845		22185	28560	16065	25500		28305	14535	10710	18615
306972	11475	138210	30600		18615	168555	25755	14790		36465	3315	16065	26775		4335	156570	11730	9690		5610	60435	18105	3570		10200	12750	13005	5865
565900	14025	29070	3825		43860	45900	6120	26010		54060	8925	48450	37740		7905	54570	4335	11730		10200	3570	21165	15300		8925	11475	3315	10455
262905	5100	13770	5865		20655	15300	14535	20400		49980	7905	58650	50490		11985	16575	44115	7140		12750	40035	28305	24480		8415	8670	24990	9180
30855	3570	90525	23970		33150	175695	5610	21675		41820	25755	19890	17085		21930	162945	81600	4080		4335	9180	40545	10965		16830	19380	9945	10455
15045	32385	133620	250920		139485	31110	4845	17850		54315	10455	198900	32385		7140	22440	40290	15810		5865	6885	90015	13515		10965	11730	10710	3570
39270	6375	14790	31620		74970	34680	8925	31875		91035	29835	13770	28050		27540	28050	11730	7140		44625	3570	10710	68085		11730	6120	6120	6375
17085	30090	29835	16830		329460	19890	6630	5100		27540	5610	37230	40545		11475	64515	42075	58140		17340	5865	25500	11475		20655	6885	13005	29325
37485	125205	13260	227970		209355	15045	8925	3315		30090	10200	66300	69870		10965	76245	45390	5610		6630	7140	107610	14280		13770	9180	18870	28560
13770	10455	279480	18105		79050	44625	22695	51765		69615	11730	80070	32895		24735	24990	9435	13260		7905	26010	6630	3825		9180	3825	41055	18870
59415	15810	234321	56610		36720	14025	11475	37995		47940	10455	56865	59160		3570	21420	17340	8925		8925	45390	33405	5100		9435	22695	29835	18360
16320	8925	14025	19125		65280	30855	4590	31875		142800	11730	58140	30855		7140	14025	19635	6375		11730	18105	16830	15300		6375	4845	4335	6375
97665	29835	13260	163710		17340	18105	26010	3825		33405	9945	62985	23205		155040	16320	10455	8160		8670	3315	8925	4335		7140	7395	4080	14790
59415	6120	33405	45900		14025	60690	39015	9435		52020	3315	54060	20145		5100	16830	15300	39525		9690	120870	6630	34935		6630	20655	19380	13515
58140	11985	254745	145860		76500	13770	5100	7395		73185	4080	46665	58650		16065	36210	9435	6120		3315	42585	393210	3315		31110	12750	7905	21675
38760	38505	37995	255510		33915	14790	5865	6885		56865	13770	37485	22440		4080	89250	21420	8925		11220	22185	7140	4080		5610	17595	4845	7140
618688	45390	213690	67830		23460	18360	4335	28560		57375	3570	19125	42075		9180	21420	12240	25755		4335	5610	12240	8925		39270	11475	31620	11220
79560	27795	29580	22950		16575	82875	5865	21930		39525	20400	47940	46920		27795	42585	24735	5610		6120	6120	6885	11220		31620	9945	32130	10455
155040	8670	34935	63240		78540	16065	4080	12240		101235	12240	34680	26775		13260	46410	9945	3315		10200	3825	7905	3570		21420	10200	7905	15555
121635	8925	157590	423734		19125	32385	37485	17595		67320	16320	51255	41820		16575	14025	3315	3825		9180	4080	10200	6375		9690	5100	5100	9435
318166	8670	43350	86445		17085	14280	5610	39780		35955	11985	61455	26010		23460	19890	11475	3570		6120	14790	12240	9435		16065	5100	7395	12495
49215	23460	53295	56610		18870	35190	14025	7905		27030	8670	52530	15810		22185	18615	29325	9180		7395	5100	7395	8670		11985	37485	12495	8670
81345	9945	352872	24735		13770	16830	58650	24225		44370	12495	75735	62985		3315	14535	9690	4335		22950	31620	8415	20400		8415	19125	4590	8925
14280	9435	32895	46920		19890	41820	11475	9180		33660	17850	40290	39270		75735	53805	20910	4845		3825	4845	12495	13260		6630	6630	3315	6630
13515	30345	16575	16320		16320	13770	6120	10200		54315	14280	53040	46155		13515	16575	9180	3315		7140	7905	7905	18615		7140	4845	16065	8925
71145	11730	118830	341955		18105	90780	4590	17085		66045	12750	34425	14535		4845	63240	10965	19890		9180	5865	19890	37995		7395	8415	10965	25500
360267	15300	21420	83895		246075	13515	3315	26265		62220	17595	56355	19890		5865	35190	5355	9435		9945	58650	18105	10710		10455	3570	6375	5100
17340	11985	104805	18615		23460	40800	3570	5100		63750	12240	27030	14280		17085	14535	4845	3825		7650	3825	9945	7905		8415	11220	10965	7395
13515	6630	66555	21165		23205	97920	17340	71655		29580	38505	22185	30345		35190	69360	5865	13515		4590	110670	16575	13260		10710	7140	3570	9945
13770	12750	21420	34425		24480	32895	3570	10710		66045	12495	70380	32130		7905	25245	8925	6885		8415	3315	29835	3315		8160	13515	14025	6375
30600	55080	27795	96645		20145	160905	15300	5355		34935	30090	40035	13515		3570	28560	20145	12495		4845	6375	12495	7650		11475	4335	3315	9690
30090	5610	14535	28815		30345	159630	35445	28560		31875	45135	26520	21675		10455	147390	11475	9435		6630	3315	7395	3570		6375	14790	8670	5355
14790	5865	113220	16065		13515	69105	21420	13260		47685	17595	75225	27795		38250	24225	4080	7140		15300	4845	7140	3825		5865	5355	10965	3825
26265	5610	21420	56610		15045	65025	12750	36465		81345	18105	130050	65535		19635	169575	7905	18870		18360	32895	14535	16575		10455	11220	12240	10710
13515	30600	73950	48705		33150	15555	9435	19380		44115	7395	40800	108375		69105	29325	5610	7395		16830	3570	19890	7140		9690	3570	13770	5610
22185	23460	29580	198645		13260	33150	48195	5865		51765	11220	35955	90525		12750	96135	24735	8415		4590	3315	8925	17850		5865	11985	13260	20145
52275	14025	15810	22695		72420	15555	16830	8925		45900	14790	56865	15810		4335	23715	10455	6630		13770	4080	9690	14790		6375	9180	11730	5865
15045	38760	34680	240465		20400	15555	45135	30855		42075	20400	43095	35190		10965	24735	9180	11475		9435	8415	11220	9435		12240	10965	19635	10710
17085	14790	48705	415857		16320	37995	24990	8160		56610	17595	78285	24735		10710	20400	14280	4335		26010	5100	15045	3570		8925	18105	10455	7905
28305	44370	115005	103020		19890	60180	33150	15300		79050	13515	65025	48705		3825	91545	28560	14535		19890	11475	10455	10455		11985	5355	4845	5100
18615	3825	96135	71655		75225	14025	94860	9945		92055	17595	78540	73695		9690	19890	47175	5355		5355	6120	11985	4080		9180	17850	13260	8670
43860	6375	91545	75225		15045	13260	13515	3315		63495	9690	59670	46155		16320	57344	12750	7905		4590	6120	8670	18360		12240	3825	4335	14535
51765	10965	14025	114495		15555	13770	4845	9435		53040	16065	47430	38505		66555	47430	22950	4590		6120	20145	11985	8160		15810	11220	14280	3315
22185	12240	152490	139740		14280	44625	15810	6120		41565	9690	137955	45645		45645	76755	23970	8925		16575	17850	8670	11730		9435	13260	17340	15045
314620	32130	97410	19890		13770	133365	6630	3315		60180	10965	17595	13770		31875	15045	21930	15555		4080	9690	16830	4590		13770	3315	16065	6120
13260	11220	20145	14535		24480	28560	23460	11985		48450	17850	30855	13515		9435	31620	6120	8160		6120	11985	18105	41055		11220	16065	20400	15045
22185	5865	15300	41310		14790	20400	5865	67065		68595	36210	131835	16320		45900	40290	28305	4335		4590	5100	19890	7905		7140	4590	9945	7395
366180	4845	199920	33405		24480	101745	12240	23715		23715	14790	74715	51000		10710	71400	5610	11220		7140	3315	16065	4080		12240	9945	7395	20655
37485	7395	73695	19380		15300	60435	27030	22440		22185	18870	76245	56610		56100	19890	37485	37740		5865	18360	8670	3825		3570	13515	4080	6375
15300	4335	25755	39525		15810	24735	20400	37995		84915	14535	92055	20655		26010	48450	11730	20910		4335	17595	25500	3825		10965	16065	9690	4590
14025	10710	14790	25500		131835	41820	6885	10200		54570	14025	48450	33660		72165	64770	14025	4590		4080	6375	14025	3825		9945	8160	20400	11730
13770	5610	39780	322830		14280	46410	4845	11475		13260	19125	40800	13260		6375	177990	4080	5865		14280	5355	7905	5355		19125	9180	6630	7905
21930	9945	20910	24735		20145	13260	39270	17085		16575	24990	18615	52275		5100	33660	4845	7650		3825	5865	6630	8670		8160	10710	8925	9180
18615	6885	74970	19635		14535	17595	6120	19890		36210	17595	22695	18360		127245	20400	3825	5610		13515	4080	9435	4335		11985	8670	22440	8670
21165	3825	27540	248880		26520	17850	23205	8670		32895	24990	64515	92820		14535	133365	48960	4335		3315	3315	15555	9435		8415	6375	11730	3315
13515	4845	28815	22695		15300	15045	4590	6630		13260	15045	80580	14280		24735	20145	8160	34935		4845	4335	18615	5610		5100	8925	9180	8925
56355	24225	17085	24480		33915	76245	15045	33660		32130	9945	63240	14535		29835	15045	14280	3825		3825	6630	11985	3315		6885	4080	7140	18615
25500	6120	14280	231285		112200	88485	23205	4845		14535	15810	60945	55845		22440	15300	5865	3825		10710	10455	6885	8925		6885	7140	7650	6375
56865	5865	32895	57375		37485	196095	12240	21675		60690	5355	20655	52530		7395	32640	39780	15045		5355	9435	9690	6885		4845	9435	6885	4590
16575	10455	38760	127755		29580	126480	52785	24480		70635	13260	73440	18360		46665	14535	26265	16575		6375	37485	20910	4590		6630	4335	4335	5355
19380	6885	35955	22440		114495	19890	11475	7140		77010	16320	72165	61200		5610	21165	28560	5355		4335	3570	10965	4845		5100	8415	6885	3315
31110	4590	32130	41565		63240	470558	9690	5100		35700	6120	37485	48450		27540	14025	17595	14790		7905	34935	7650	9180		5610	15555	11475	19125
17340	12495	34935	16575		16575	16065	4080	4590		68850	18615	51765	20145		22950	182835	19635	10710		10965	6375	24735	15045		9435	14025	4080	6120
71910	8160	130050	29835		16065	80835	17340	19635		29325	10200	48705	35190		4845	15810	14790	12750		4080	155295	13515	10455		5355	10965	6630	7650
19380	16830	70635	16065		62220	25500	6120	11475		132855	19890	96135	28050		9180	19380	11985	9945		21930	35700	41310	5100		11985	5355	17085	6885
14790	28305	15555	32640		198900	17595	10710	10710		57885	17085	59160	56355		31620	60180	6630	5865		4845	39780	8670	3315		15300	4845	8160	7905
14790	13005	36975	17085		20910	21675	29835	19635		86445	16320	59160	46155		139995	45900	12495	5355		4335	4845	29835	3570		3570	9945	3315	6630
16575	30090	241995	49725		27795	43860	31620	4845		93585	3825	42330	21420		17850	13770	5865	36975		39270	5100	6885	11475		4590	6120	11730	11730
20145	14280	57375	54060		260355	29580	16575	5610		79815	17850	56865	17595		4080	20145	16830	30090		5100	16320	12750	5355		4590	9180	9690	13005
34170	23460	13260	57120		21420	56610	23715	3570		36465	7395	69870	35955		38250	16065	5865	11475		69105	3570	27030	8415		10965	14025	8925	21420
21420	39015	47175	35190		16320	17340	3315	4335		26520	3825	65025	51000		7905	18870	9180	7650		12240	16065	9945	16065		12750	15045	3570	3315
28560	26265	15810	72930		236895	15555	4335	5610		30345	7650	45900	18360		30090	17595	3315	4845		13515	6120	10710	9690		4335	3315	4335	6885
23715	18105	57630	27285		19380	74970	3315	7395		28305	29580	19125	57630		6630	23460	16575	14280		3825	3315	16575	5865		7395	11220	11730	4080
125715	18360	30345	29325		50745	74205	11220	5610		78795	17850	44370	17595		91035	20655	10965	13260		46920	3825	45900	11985		7395	7905	40035	4080
141780	17340	19635	20145		228225	347820	6885	4335		64005	21165	47685	15300		5610	29580	6885	15045		4590	12750	17340	5100		10965	12750	13770	10455
269535	47175	46155	9435		48195	31620	6630	3570		113730	16320	59160	61965		10710	53805	22695	6120		3315	35700	21675	3570		3825	4590	4590	14535
13260	261120	24990	4845		35955	414120	22695	6120		61455	6630	13770	34425		3825	207825	13005	7395		8670	20910	53040	19125		4590	12240	16065	10965
20910	97665	37230	23715		46410	44625	7395	3315		35190	15555	47430	64770		3825	31875	9435	17085		7650	12750	7905	6885		6630	10710	9180	20145
31365	16575	17340	46155		19380	392683	11220	7395		16065	15300	60435	18615		76500	152745	8415	3570		6120	38505	45135	3570		14025	6120	11730	20655
42585	40035	51765	44370		512592	433500	8925	18105		60435	3570	25755	30090		4335	170850	36465	11220		35445	9690	11475	16575		10200	3825	3825	19125
18360	25500	29580	7140		119340	17595	11730	24225		34680	23460	31875	34425		26775	22695	4590	7395		8670	6630	19890	5865		8160	10455	5100	20400
25500	17850	65280	23460		13770	640544	3570	3570		33660	4590	58650	19890		82365	19890	8925	5865		24225	6120	10455	5865		5610	3570	17085	5610
21930	22695	73440	8670		83130	14790	3825	21420		45645	9945	86700	49470		40035	34170	12495	4845		3825	6120	40290	8415		6120	7905	3570	46155
24480	16575	13515	46155		118065	27285	4335	15300		54315	14535	53295	30345		11475	34680	3570	3570		9180	17850	11730	18105		7395	9945	7395	7395
17850	33915	13770	4080		16830	25500	7395	21420		13515	9435	31110	21675		19125	16320	3315	12495		4080	19635	19890	87720		5355	8925	12750	13515
13770	13260	75990	76245		29580	36975	3570	29580		65280	16065	22695	14025		88740	23715	3315	4080		7140	8925	17085	4590		7140	12750	4845	11730
19890	310821	13260	87975		161925	31620	55080	19635		92055	17085	55335	62475		37230	22440	6885	6885		11985	7395	7395	8415		5610	15045	14790	3315
14535	191250	32385	67065		169320	274380	10965	18360		107100	6375	41565	29070		9180	43605	20145	11220		3570	18615	18615	12240		5610	8925	4845	14280
18105	44880	14025	32895		83640	179775	38505	20400		108375	3315	77265	44625		16830	87210	3315	11220		5355	12495	14280	3315		7905	11985	20145	3570
16065	26010	20655	12240		93840	199920	27030	25755		51255	17340	16320	26265		46155	19380	4335	3315		4845	10710	9435	3315		4335	8670	19890	7395
371599	17085	21420	26775		48450	22185	3315	79050		24990	8925	87975	24480		48195	123165	18615	9435		4080	3570	7650	6120		3825	10965	16575	4080
324169	20400	23205	27540		166260	14790	50745	74205		70380	6120	14535	43095		19890	39270	10710	9945		5355	7650	17595	4590		5865	10965	10710	6630
218280	20400	23715	81600		90015	18615	63240	85425		38760	16320	19635	25500		30600	16065	8925	4080		4080	6375	7395	8670		3825	13260	9945	5865
29070	18615	18870	51000		73695	14535	41820	13260		29325	14790	48450	16830		14280	54825	7650	4845		5100	21420	9945	9690		5610	6120	8160	18870
79815	47685	15045	148920		18105	26010	35955	27795		35190	14025	14280	40800		42075	43605	5100	6120		5100	10965	6630	10455		4335	9435	9945	4590
33405	472491	19635	88740		51765	22185	4080	33150		38505	9945	40545	44370		19380	14280	5610	14535		3315	7905	33915	4590		4590	10455	6120	32640
44370	132855	15045	83385		34170	17850	5355	26010		43350	15555	77520	36465		33150	15045	3315	3315		7140	18615	14790	9180		6120	6885	22695	16575
307530	161925	255255	89505		36720	158610	12495	17340		59670	6375	22950	41565		8160	26010	4335	5865		3570	4335	17340	26775		4590	12750	18105	5355
25755	66045	31365	36975		29835	15810	10455	26010		81090	20145	47175	60945		64005	20910	20400	7395		12495	5355	7140	4590		13515	10965	9945	22185
18870	22185	21420	7395		22695	26520	41055	32130		66555	10455	98175	33660		3825	65025	5355	11730		22950	12750	12240	10965		9180	5355	5610	4590
23460	29070	16575	111180		149685	13260	65535	67065		13770	8670	61710	19380		3570	15300	6375	3570		13005	35445	8670	3570		4845	9180	21675	68085
220320	32640	17085	26520		21675	39525	6375	18360		34425	7140	26775	18870		4590	56100	6375	9180		6120	23970	8160	5355		10455	10455	3825	27795
187170	20910	52020	35955		43860	42840	4080	19635		33405	10455	49470	29070		243756	53295	8160	4590		4845	23205	10200	3825		3825	7650	11730	4080
18870	104550	39525	5100		269790	21930	32385	26265		68850	14025	16065	16830		16065	49470	11220	5610		20145	21420	9690	15555		8160	6375	15810	11985
233325	32130	13260	4335		48960	23205	8925	16320		17595	16575	54315	21165		20400	64260	15045	13515		10710	48960	13005	4845		10710	6885	18615	24225
99705	96390	17085	6375		36975	69870	8670	26520		78795	20655	26775	40290		15300	31365	4335	3825		59670	61455	11985	6375		19635	4590	8415	3315
24480	18870	19635	6120		13515	18360	6630	29325		28050	15300	23460	54060		89250	17340	7140	9435		10455	13515	8160	10965		8415	7140	14790	12240
246330	18615	26520	3570		33660	47175	6120	15555		52785	13005	47685	15810		7650	29580	4590	24990		3570	103530	28305	7905		7905	17595	14025	14280
63750	15045	40545	6120		19380	37230	9945	25755		43095	9690	15555	32130		10200	27030	8925	3825		9435	22185	7140	20145		5355	8415	20145	14025
541274	20400	18105	6120		376380	47685	16830	31365		34680	16065	4335	14790		8415	27030	9180	3825		6885	24480	7905	3825		6375	10710	29325	9180
311100	22440	16065	9180		60435	296055	7650	61965		144075	33405	5100	73695		89505	80325	8415	5100		7395	18870	7140	3825		10965	4335	6885	8925
96135	15555	31365	10200		29580	531913	10710	14790		27030	6120	4590	21930		148920	16830	10455	8415		7905	148665	6885	139740		14280	10455	16830	7140
44880	243780	31620	5610		17850	22440	9435	46665		158865	3825	5610	48960		4590	15045	9435	5100		6120	36720	12750	80070		19380	14025	7905	14280
23460	13260	32385	93585		39525	17085	27540	20145		27030	5610	5100	14280		31620	14535	4335	7650		4590	21420	6630	4590		10455	5355	22185	12750
67575	485850	27795	6885		15045	169065	4845	17085		65025	11475	6120	56100		159630	15045	5100	4590		6120	24225	25245	9945		6120	20910	16320	11220
15555	20400	54315	23460		51510	83130	4590	25500		15555	15810	3825	39015		43860	18360	7650	5100		4845	18360	137955	16320		4080	17085	7650	7905
134895	14790	18615	4590		18870	169065	6375	20145		16320	22695	3825	42840		5100	41055	9180	9945		9690	21675	19380	12495		4590	11220	17340	5865
463373	18870	79560	19380		37740	15300	7650	34680		55845	31110	5355	13260		119085	22950	9180	9435		11475	19890	122655	4845		6375	10710	5355	9180
84915	13260	19380	4080		16830	392120	4335	23205		57120	13005	3315	71145		28815	14790	15555	7395		5865	150195	109395	10710		7905	7395	4590	25500
329535	132855	15045	29835		94095	18870	11220	61965		44370	20400	5100	53040		54825	13260	15810	7395		5355	29835	168045	6120		11475	13515	23460	5610
66555	163455	71145	23715		52785	13260	5610	126990		75735	19380	11220	19380		3315	40290	9435	4080		7140	29325	226185	6630		5610	5355	16575	7140
39780	299067	180540	25755		13260	32640	6375	36210		36465	3825	11475	52785		13260	15555	8925	36720		3570	33405	17085	32130		3315	6375	17085	34680
68085	13260	13515	32895		16065	27540	5355	26265		41055	14280	4845	45135		4080	30345	6630	24225		19380	27030	142290	7650		6375	8925	12240	21165
14280	488644	17085	13260		20145	39780	6630	46665		16065	22440	6630	15045		28560	15810	22695	18870		7650	21930	25500	6375		6120	6630	4845	27030
43095	73950	28305	6375		32895	66045	7140	21930		44370	18360	10710	18870		84150	20910	6885	27285		8160	15045	147390	16575		4080	25500	4335	10455
15045	25755	32385	48960		35190	155295	6120	104550		41055	26775	6375	43860		6120	17085	18615	19380		10455	14535	39780	7140		4845	4845	5610	51765
121380	96645	66045	9435		45645	14790	3570	74715		92055	30345	5100	30345		4845	30600	8925	12240		5355	20910	24990	5610		6630	4590	15300	6375
21420	30090	42330	10455		24735	318495	5610	36210		27030	13770	10710	14535		3315	33660	7395	5865		3315	19125	13005	3570		5865	35955	5355	11730
26265	90270	28815	4080		15555	15810	4845	20655		106335	4590	7140	14535		8160	19380	15555	4080		4845	65025	6630	11475		18360	30090	11220	5100
13515	124185	19380	6120		15810	17595	16320	51255		64005	6375	9690	14280		9945	18615	47940	6630		16065	20910	12495	9945		10455	17085	10965	5610
688653	16830	20400	4845		23970	476850	6120	17595		42585	17850	6375	40800		31365	19125	7140	3825		9690	184875	20400	8925		3570	45900	23715	16575
382731	21930	74205	7140		27285	18615	17340	80070		76500	18615	8670	16320		148665	488994	26775	10455		16830	24225	45390	6885		11220	38760	3315	15810
139740	87210	43095	4845		27540	31620	3825	25245		64260	11730	3570	35190		58905	38505	11730	9945		7140	35955	11220	4335		5610	21675	4590	14790
26010	19890	14025	6885		25245	15555	10710	16320		14280	13260	11730	22695		76755	13260	10710	4590		13770	39525	12495	6630		29325	45900	15810	13770
29835	22185	65535	6885		17085	197880	3315	21165		72165	33150	12495	14790		82875	144330	30855	6120		8670	15300	36465	21930		19380	17595	21675	19125
223380	60180	76245	8415		24225	14535	39270	54060		21675	12495	8670	43095		5865	16065	12750	15045		16320	22950	18105	4590		5865	18870	14535	22950
218280	53805	95880	4080		46920	21165	19635	140760		84915	14280	35700	16065		6630	112710	8670	7395		3570	58905	11985	21675		6630	52275	6885	11985
18360	36720	62220	8160		31875	15045	4590	54825		149940	32130	5100	21165		4845	19125	23205	3825		18360	22695	10200	51255		18105	22695	19635	7650
199920	64005	131070	9435		21165	22950	5610	21675		41565	11220	4335	46410		103785	48705	14790	7905		14025	17595	7905	44625		18105	25500	8925	7905
117810	303195	13260	7395		85680	32895	3825	89250		55335	17595	8160	40800		38760	24225	126735	6375		4590	15555	10455	8415		4590	14025	14790	9435
19635	14280	42840	6375		19125	19890	19890	24990		45645	4590	8415	18870		82875	73185	97665	3315		40035	39780	8160	7140		9945	52785	4335	7140
36720	55335	97410	17850		20400	18615	23715	65790		75735	16065	18105	53040		34170	121125	13005	8925		11730	26265	20655	3570		10455	40035	4335	20145
13515	34935	14025	78285		29070	27795	4845	50745		16065	16320	14025	14790		40545	185895	32895	10710		4590	21930	13770	3825		5865	32385	13770	7905
25500	28815	56355	8160		29580	14535	4845	114495		20655	36975	9690	30345		22185	24480	11730	8925		3825	45390	18615	11475		3315	49725	3825	16575
61965	26010	163455	32895		23715	20145	68340	90015		125205	24480	18615	124185		38760	90780	20400	15555		6375	184875	32895	18360		6375	62730	4590	9180
18105	142290	24480	8415		13260	20145	9180	20400		75480	7650	4080	23460		9690	19635	6885	16320		5100	44625	8925	10965		8925	20145	22440	10200
57885	82620	20655	22185		14535	33660	6630	44880		35190	23460	5865	35190		6375	15300	28305	11475		3825	24480	14025	21165		7140	65790	15810	14280
349581	137700	36465	43350		14535	13515	5355	13770		34680	20910	19125	23460		8670	16575	24990	3570		3825	57375	14280	8415		18615	72675	4080	7395
18360	51510	51510	26775		14790	22185	3315	61710		18615	4335	9945	26010		46410	60435	16575	4845		8160	68340	94095	5865		31620	41820	10965	13515
42330	14790	19125	29325		17085	188955	9435	20145		14535	12750	8415	17850		41820	17595	7650	4590		8160	43350	14025	7140		3825	49470	8925	6885
15300	15555	14790	47685		26265	47940	9435	32130		31110	3570	8160	13515		8160	14280	22695	4590		8670	21165	13260	11475		7140	88995	72165	7140
31875	17085	358275	12240		13515	44115	8415	24225		29325	23715	10200	38760		6885	19125	10965	11730		7905	56355	61200	4080		5865	17085	21420	7140
46410	273870	13515	9180		29325	22185	19890	36465		45390	10965	13260	16830		13005	25245	19890	10965		5865	32895	32895	8670		13260	22950	42075	9690
21420	21675	19890	20655		367965	13770	6375	34425		13515	24225	7905	43350		167790	92565	17850	21165		33150	44625	18870	7905		7650	14025	6120	10455
17595	53295	23970	50490		27030	21165	4845	35955		23460	18360	9945	33660		55080	21420	23205	7395		4590	61710	11985	4080		8925	51255	28050	8670
20400	60180	40290	47430		17340	64770	6120	26265		32385	38505	3570	24735		50235	148410	46920	21420		34170	87210	153680	6630		22185	24225	13515	14025
78285	74715	30600	11730		16065	14025	6630	97410		74715	30600	19890	22950		15300	181305	13515	4335		7905	36720	29835	6120		5355	104040	6375	61965
303195	222615	15810	26010		14280	17595	5100	21420		18360	19380	6630	19635		17340	17850	52530	13005		7140	33915	59670	3570		5355	14535	22185	15300
14535	167535	25500	63240		100725	503091	67830	57375		47940	8670	5865	58905		20655	14535	16320	14280		6885	18870	39015	28560		10965	15045	17340	15045
25500	134130	98685	10710		28560	316200	8415	44625		14535	14535	11730	42585		10200	97665	40290	7140		88485	96135	29580	12750		8415	37230	17850	16830
14535	64770	15300	15555		35445	372120	15300	20655		30345	17850	5610	25500		85680	45900	17085	16575		14535	53805	9690	88995		8670	30090	5355	19890
23715	16065	35190	3825		48705	109395	3570	14280		50745	6630	7905	60180		112710	63240	9435	3315		24735	26010	10455	4845		6375	56610	13260	16575
84660	16320	14280	5100		48450	323061	3570	25755		34170	22185	20145	29070		28815	35955	18360	9180		13260	29580	6630	8160		27285	14025	19635	5865
475806	123930	18615	5610		22950	282540	3315	27285		36720	25245	3825	33150		46410	27795	17595	5355		5865	24225	14025	3570		10710	14790	20145	15555
72165	18360	21675	40290		77010	107355	10455	14790		85680	24735	4590	68340		82875	14025	14025	5610		6630	34935	7395	6630		10455	13515	8670	4845
341190	28050	18870	19380		89505	181305	7395	15045		15300	5100	8670	35445		11220	15810	12750	8670		17850	18105	8670	4590		13260	33150	4845	4335
35445	79560	37740	31110		44115	87210	9690	27795		36975	10200	7395	27795		99450	41055	10710	6375		10455	32385	7650	6885		12750	31875	19890	16575
74970	88995	15300	74970		15300	34170	5100	3570		41565	17850	19125	13515		8670	16830	12750	20910		6630	28560	6630	4335		12240	43605	4080	9435
16065	200940	19890	5100		94350	30855	33915	46920		29070	15045	6630	20145		18615	21930	6885	5100		18870	83385	6630	3825		9180	58905	8415	15555
53295	39525	38505	18105		48960	54060	7140	7395		70125	10965	4080	23460		4080	16065	14025	9945		3315	122655	4080	3315		12495	48960	17595	13770
380700	72165	317805	14535		21420	15810	3315	7905		13515	15810	13005	24225		22185	53295	23460	6120		44115	21675	5865	3315		13515	29835	5865	11220
109395	45900	28305	9945		91800	48195	3315	25755		49215	8670	33915	15300		62475	45390	29070	3570		3825	37485	5610	4590		5100	43860	8160	15300
143310	17850	24735	6885		19125	46920	19125	6630		30345	41565	12495	15045		56610	48195	15300	15810		17595	23715	27285	5100		14025	75225	12240	11220
43350	40290	47940	21420		21675	30345	8160	3315		30090	16320	13260	42585		3825	13260	16830	4845		7395	16320	3315	14535		5610	51765	6375	4590
34170	18870	13515	6120		41820	17340	12240	7140		42585	19125	8925	29070		16320	37995	14280	13515		11730	53295	16065	44625		13005	19125	14280	10710
117045	157845	17850	11220		13770	27540	7140	5610		53550	4590	9435	19635		7905	23460	11985	3825		9180	39780	15810	110925		4590	42075	17850	6885
142035	26010	232815	11985		105570	27030	4080	40800		34170	7395	13260	16830		8160	30600	46410	8670		139740	16575	15555	28560		12495	64260	3825	6630
155805	16575	20145	20145		52785	52785	6375	10200		93330	4335	23970	15045		3315	42330	52020	30600		9180	114495	21420	24990		11985	42840	6375	10200
86190	27795	52275	7650		219300	21675	4335	5355		51000	7650	12750	21930		14280	34935	21420	12495		274890	83895	3825	4590		17085	49470	10455	5355
30855	120360	38760	27030		153765	19125	3825	6375		14280	31110	6375	25500		23205	13770	18105	16575		12495	21930	5355	6375		7905	36465	9435	27285
20655	20655	13515	8160		17340	38505	7650	5355		17850	16065	9945	13515		16320	129285	17340	7140		7395	197880	7395	3570		3315	63750	4845	9945
15300	18360	17340	10710		14280	18870	4590	3825		42330	13515	10200	16575		20655	70890	6885	6885		8925	13260	4590	6120		10200	42330	12750	8925
99960	15810	22185	23460		23205	30855	4590	16830		18870	4335	4845	17085		37740	13770	13770	11730		4080	15300	3825	5355		6120	51510	7650	15300
308295	342210	22695	5865		136170	130305	13515	20400		28050	5865	20910	5865		11475	50745	27540	9180		10710	14790	3570	4335		14535	20655	6630	8160
18105	13770	54570	9180		228990	38505	18870	26010		47430	8670	11730	3570		3825	26520	28050	10455		3570	49470	37485	4080		13770	20910	15300	14025
25500	217515	17340	6120		18360	21675	3315	14025		46410	11730	5100	5865		10710	57630	6885	6375		4845	70635	36465	26775		13005	43350	4845	9690
28815	176205	20910	4590		16065	30090	10965	5100		28815	3570	15555	5610		79815	61455	15300	10710		55845	30600	70125	18615		7140	33150	8160	8160
158100	73950	153255	6375		163455	39780	4590	4845		20655	3315	6630	6885		6630	148665	13515	8160		3315	13515	9180	7905		4590	28050	6885	5100
21420	460275	30855	3825		19125	150960	3570	17340		38505	9180	4080	3825		150960	92310	7650	9180		20145	140505	58905	4080		7140	24990	10455	20145
176715	228480	15300	5610		18615	78030	7905	6630		27285	9945	9690	15045		79815	305745	61710	10200		62985	17595	6630	5610		3315	34935	17085	12750
15045	69615	32130	20910		53040	31365	5355	15555		17340	9945	6885	6630		6885	42075	57375	8415		5865	61455	4845	9180		16065	54570	3825	11220
71655	44115	21420	7140		46920	31110	20145	9180		51765	10200	19635	8925		4590	23460	8925	5610		13770	17850	3825	5100		12495	26010	64260	21420
14535	14280	24990	37485		46155	47685	56355	8670		37740	10200	8160	7650		44115	20910	29580	4335		43095	79815	11985	9690		5610	23715	16830	24225
645819	67320	53040	14280		230520	17340	15810	9435		36210	22950	19890	7395		31620	32130	30600	3825		7395	770543	6375	10455		18615	44370	9180	13005
15810	28815	148920	5610		15300	44625	19890	5865		121890	11220	8415	6375		6375	87720	36720	25245		4590	30090	18360	8160		30345	81090	6885	4335
26775	16065	13515	13005		214965	278436	15810	9435		17595	21675	30855	3825		23715	14535	20910	3315		6630	120105	8670	9945		11985	44370	5355	30345
114109	33915	28305	9180		82110	24480	56100	7905		42840	4335	4080	6885		4335	29325	7140	7650		7140	46665	20910	6375		26010	18360	5355	26775
18615	40545	184365	14025		42585	20400	15045	7140		34170	31620	5610	8670		26520	170340	14535	8670		51000	19380	5355	42075		9690	27540	6630	14280
19635	79815	72420	13260		26265	14790	17085	4590		21930	13770	10455	9435		52785	22440	7650	3825		75735	382986	22440	8670		7650	103530	9435	5100
14280	465630	26265	14790		19125	16575	36975	12495		47175	5610	7395	5865		10455	19635	14535	6885		18615	32895	23205	13005		18615	30090	10455	9690
322575	20400	30855	31620		17850	42840	21675	5355		130560	23970	9690	14025		11220	125460	43350	4080		5355	43860	12750	4845		13260	20145	6630	18105
90270	17850	199665	23715		54570	18615	104040	10710		14280	40035	16575	3315		42330	13770	8160	6120		5610	99450	10455	5100		13005	26010	6375	3825
243780	14025	16320	62475		14535	17850	47685	4845		44880	26775	18360	14535		13515	35445	31620	14025		87210	23205	20145	3570		34170	43350	14535	9435
144840	24225	33660	28815		97665	20145	238170	19125		66810	19125	9945	21675		7395	31875	12750	8160		6630	31110	7140	15045		12240	38760	9435	15300
87210	17085	34935	142290		70635	25500	57630	13005		19635	7140	13005	11220		10965	24990	72165	8160		26010	19380	5610	4590		3315	18870	15300	14025
19380	39270	34680	14280		44880	17085	63495	5100		13770	19635	10200	3825		266475	21165	36210	5100		12495	29070	3570	4335		7650	48450	7650	9945
14535	107610	23715	37485		14535	21675	54315	30600		15300	15810	12240	10965		44625	26010	14025	30090		22185	241485	6375	13005		16320	45900	24735	4080
14025	19890	112710	94860		86190	17085	82875	8160		72420	16575	21165	3825		152745	37995	7140	3570		6375	78285	16065	15810		20655	56610	6120	11475
14535	50745	229245	14790		113985	14025	88485	15300		13515	15555	8415	10455		25500	71400	6630	16320		3825	17595	30090	11985		11985	17085	14280	11220
13515	29835	66045	147135		22695	62730	23715	23460		35700	7395	8415	3825		69360	14535	12495	3570		8925	1098502	4845	5355		4335	31620	8925	13770
19890	25245	13515	101745		17085	45390	156315	12240		16575	17595	13770	3315		3825	17850	12240	8925		14535	46410	13005	4845		66300	97155	10200	5865
13260	327165	59415	32385		22695	55080	56610	22440		26775	19635	14535	4080		7395	17340	58650	15300		16575	67575	3570	13515		4590	26010	6120	29325
28305	42330	22950	15045		13515	19890	101490	14025		25500	13260	8925	8160		36210	29580	38250	7650		22185	22695	5610	4845		12495	39015	28050	22695
34935	18870	15555	157845		38760	16065	14790	45390		117045	37740	7650	8925		19890	23460	35955	10710		31875	47940	7395	4335		7905	26520	24480	11985
19125	44625	102255	40800		17085	67575	108120	8415		75225	25755	10965	3570		125970	17340	21420	40035		3315	529748	4845	6375		6630	56355	9435	9945
21675	414375	16065	48450		32895	43605	211905	11985		14025	9945	11730	30600		18360	68850	31110	7140		8160	72675	5355	9690		6885	16830	15810	8415
13770	22695	58140	120105		43095	44115	31875	22695		21165	6630	6375	4080		3825	24480	31620	3315		127245	37995	20910	9690		11475	14535	5610	7905
13515	15555	60690	20910		286110	108630	47430	19890		71910	14280	22950	8670		3570	24735	26265	9945		5100	44115	6375	5100		10710	29070	19380	15555
39270	28560	48195	25245		24225	78030	50235	6375		63240	10710	12495	5100		18360	19635	28815	4335		5100	13260	3315	16320		10455	56100	12495	18615
18615	19380	86190	20400		15555	25500	233325	3315		36465	29835	13260	3315		58650	14025	14025	6630		3570	32640	8670	11220		9435	51765	11730	10965
19380	15300	127245	21930		22695	89250	215985	4845		73440	7905	23460	23715		85935	17340	13770	12240		4590	43860	3315	4845		14025	40800	8925	28560
15810	26520	32130	62730		91035	41820	98175	3825		77775	22695	23460	5355		6375	26775	37485	11985		19890	70380	8925	4080		13005	54060	8670	11730
14790	13515	136935	58905		19635	56610	13515	7905		36465	5610	5355	3570		9180	42585	33915	11220		6375	87465	15555	18105		8415	34935	17850	9180
16830	27030	81855	27795		124695	16575	282030	5355		30090	3825	14280	7650		74715	51000	37485	14535		4080	627879	236130	4335		13515	13260	7650	8925
14535	14535	37485	17340		29325	111690	97155	15045		26775	19890	7395	36210		82365	45390	39015	6375		7650	29580	6375	6885		5355	19890	18870	5865
14025	13515	49470	36210		49725	48195	17340	38250		30090	53805	9945	29070		3825	47430	23715	10710		7395	128010	3825	6885		14025	29580	6375	24480
201450	14280	123420	20910		47940	39525	22950	3315		26775	21420	6120	7395		26010	25245	29325	13005		12240	24480	7905	8925		10710	28305	10455	27030
23970	42075	34425	36975		37230	57120	27540	7395		31620	10200	16065	10965		9180	14025	8670	11220		10710	49725	3315	6630		13515	65280	21165	32895
17085	15045	71655	47685		2040	19635	39780	5865		42840	11475	10965	13005		3825	19890	19380	6630		6885	46665	4590	13005		4590	41820	16830	15300
17340	15810	27540	21930		3315	54315	52785	22185		34170	12750	12750	14535		123930	45900	9690	8925		17595	14280	6375	12750		7905	21675	7395	13005
94350	79815	17085	31875		3315	27285	113220	7650		14535	7905	17595	16065		18870	22185	37230	39780		3825	22950	5100	6375		8160	16830	19380	9435
18615	117555	21675	13260		3825	28305	16320	3825		14790	10455	9180	5865		52275	19635	30855	14280		4335	30855	3570	3825		11985	51255	6120	10965
28815	18360	112965	14025		7905	59670	83640	7140		23205	12495	9690	12750		21675	16320	29070	10710		3825	14790	9435	6630		19635	30345	9180	9180
32130	15300	26010	31875		16830	16830	57630	10965		35955	26520	6630	6630		6120	25245	14790	6375		3315	49725	7650	7140		11475	73950	8925	3825
18360	14280	15555	105825		9435	43350	193545	14025		23970	15300	9435	29580		3825	14790	8415	7650		3315	17595	6885	7905		10200	34425	10200	10965
509207	14535	14025	46410		17850	36720	72930	24735		48195	28050	10200	6885		118830	25245	43350	3315		7140	16575	4590	5610		21165	29835	9690	14280
19380	189465	20400	23205		2040	13260	42585	106845		53550	51255	13770	8925		14790	14280	11220	4335		4590	19125	4080	97920		9435	74460	19635	9945
19380	16320	43350	26010		4080	37740	31875	22185		69105	19635	14535	14535		9180	26775	14025	21930		6120	14790	6885	14535		6885	24480	9945	20910
194565	15810	91545	17340		20655	56610	31110	34935		33405	34170	9690	4080		117300	14025	19125	5610		3315	37230	8670	7395		5865	19635	7395	29070
27285	17085	49980	32640		14535	21675	29580	24225		80580	22950	10710	5865		18870	22695	9180	9945		5865	18360	23205	5100		8925	58140	15045	7905
63750	17850	49725	34170		11985	50745	74205	26265		67575	16575	3570	10965		83385	15810	8925	9690		4080	19890	4080	44370		14280	26775	19380	15045
59670	14280	14280	17085		24735	21420	111435	36210		36465	5100	10200	10965		25755	16575	9180	5355		8415	107865	22440	7905		8925	48960	5355	11985
416901	21420	109905	28560		19635	218535	156060	18870		96900	23715	9435	9180		14790	23715	9945	30090		7140	31620	39780	14025		7395	81090	18360	12750
16065	15555	22440	36465		3825	94605	32895	18615		15045	8415	4335	12750		151470	15045	12750	23205		162690	30345	16320	6120		8415	19125	9690	20145
32130	56865	14025	20145		1785	37485	30345	36210		89505	10200	14790	6885		23970	15300	79815	6375		9945	18870	11475	4845		5100	32385	9180	13005
478149	173910	20655	24225		4080	60945	90780	27285		100215	20910	21420	10965		7140	77520	56100	5610		10710	30600	8160	3825		11220	61455	14535	4845
239445	170340	14790	25755		5865	26010	75225	61965		29070	13770	12750	12240		75735	27285	18360	5610		4080	45135	8925	3570		6885	37740	17595	20910
244035	138975	19380	83385		8415	31365	30600	29835		57375	9435	11475	5610		98430	18870	12750	5100		6630	17085	38760	5100		14280	15810	15045	17085
29070	15045	18615	16830		4080	32385	56865	38250		16065	20910	16575	11220		67830	111690	10710	7395		3570	28560	37995	55080		11730	47685	7395	11220
401832	22950	62730	43605		9435	79050	29325	25500		104040	5355	16320	10200		11985	14790	6885	10200		6120	14280	16575	7650		9180	108630	10965	8415
24990	14025	59670	36465		13515	65280	19125	25500		17850	20655	11985	15045		31620	15810	13005	3570		6630	20655	17085	61710		4080	24990	24225	16575
193800	15300	48705	31875		35190	25245	52020	65790		26520	4335	19635	19380		8670	42330	25755	4590		4590	13770	16065	14790		5100	17850	3825	22185
38505	21165	69870	42075		22950	29325	116790	30090		138975	9945	11985	16830		28050	18615	10455	6375		3825	26010	33915	6630		7140	61455	23970	15810
34935	15300	26265	14790		7905	47685	172380	28050		22440	8925	15810	11730		4845	17595	6630	59160		6630	14790	93330	10455		13005	14025	11220	4080
23205	21930	40035	200175		16830	8670	369750	70380		63750	22440	9180	11220		94605	23205	10965	4335		3315	22440	4590	4335		6375	55335	5355	21675
296565	17595	42585	304980		32130	8925	88485	68085		14280	19890	18615	6885		26520	19380	18870	6375		9435	16065	18360	13515		5355	14790	41310	10965
32640	361080	15300	34170		5100	7905	160650	51255		36975	22185	17595	10965		34680	40545	7395	4335		10200	14025	23205	4335		7905	70125	13770	25500
54825	13260	22440	338895		5355	26010	54570	15045		64260	10455	14025	13515		5865	53040	17085	5355		4080	13515	50235	33660		3570	88995	14025	15045
54060	14246	13260	21420		6120	14535	467434	16575		119085	6630	4080	5865		34935	20910	47940	4335		9690	33150	65535	4590		14535	21930	5355	15045
30600	303960	23205	31620		6630	4590	70380	21165		89250	24225	6885	8160		57885	16830	80070	6885		8925	35445	7905	16830		7140	14025	45135	4335
139740	62475	14025	15810		16320	7650	39780	13260		59670	5355	11475	11985		28050	20655	11475	4590		6630	15810	120105	5610		6885	61200	8415	14790
27540	32640	18870	213534		2295	6375	49725	24225		52530	19890	8670	7395		22695	48960	15300	3570		4080	16065	87465	6120		22695	35190	30345	18615
18360	15810	44880	311355		13260	27795	78285	22185		39270	25755	9690	6630		7650	25755	42330	23970		13515	18360	13515	7140		7650	17850	8925	17085
20910	17340	26265	13260		29580	4590	153000	43860		33150	17595	36465	3570		46410	21930	93330	81855		14535	15045	6375	6885		8925	17595	29580	14025
34170	159375	172380	24480		28050	4335	21165	59160		19380	5355	4590	14025		27030	105315	11730	13770		11220	13260	6630	23460		7650	73185	10965	8925
22950	130815	13515	209100		36720	5610	67065	60180		82365	5100	5610	8160		13005	617336	30345	14025		6630	21420	25245	3825		10965	44115	15555	15300
19890	13515	47940	165495		14025	17085	17085	14280		19125	4080	11730	6885		9945	20400	177480	3825		14025	13515	9180	6885		7905	31110	21675	3315
315945	102000	35190	49470		22695	10200	92310			39270	16575	11985	9435		17595	39015	6885	26520		11985	42075	6120	4590		10200	54570	6120	18870
32385	41055	15555	143820		109905	12240	36720			134385	10710	13770	15810		7650	15810	16320	26265		5865	15300	7650	9945		3315	20400	5355	14025
33660	15810	15045	33405		20145	14535	19635			61455	11475	3570	8160		17850	94860	21420	11730		5355	21930	9690	9180		6120	50745	8925	6375
20400	16065	88230	40800		19380	17850	25245			41565	11220	6375	16575		6630	16830	24735	8925		10200	1593897	17595	24225		8670	77520	9435	6120
624960	34935	31365	33660		60180	23715	206550			18360	24480	15300	6630		36720	14535	19890	35190		5865	29580	6885	40035		6375	37740	12495	29835
179775	20655	19125	20400		28815	6120	79815			23970	5865	13005	8670		94095	31365	15300	4590		23970	15300	6120	10965		10710	28305	15555	5865
346290	30600	14025	99195		16065	28305	79815			130305	3315	29835	10965		34935	22185	7650	10200		9180	44880	18870	6885		15045	43605	11730	13770
327396	20400	30345	93840		21420	3825	47175			21165	7140	15045	6375		11475	45135	14025	6120		8670	1503611	4080	5865		9690	13770	15300	21420
184875	18105	43095	37995		47175	5355	15045			81855	11475	40035	3570		57630	18870	24990	13515		9690	14535	10710	3825		6630	59925	43605	6120
259590	25755	17340	14280		59415	9945	53295			54825	9180	11220	7905		61200	37740	30600	12240		4590	15045	19890	4080		6885	36975	22185	3315
345270	30345	16830	21930		67320	17850	21165			45390	6630	15300	10965		6885	14535	29325	3825		7905	532790	6375	8415		5610	15555	5100	19125
325125	13515	36210	62730		20655	5355	32130			40290	9690	13260	11220		82365	14790	24225	4335		11985	427635	18105	118320		9180	54315	18360	4845
206550	19635	38760	63750		25245	5100	63240			27795	5865	17085	13515		91035	20910	34170	7650		20655	49215	3315	23205		3315	34935	4590	15045
633929	557568	59415	155040		15300	13515	22950			58650	6375	8415	9180		15300	26775	27285	4080		19125	14025	16575	15300		4590	31620	7140	5865
234090	56355	17340	96645		13260	24990	109905			14280	5100	23970	5610		74205	22440	17595	40290		23970	32130	3315	3315		5355	39015	9945	6375
84405	14025	18615	40035		194820	9435	35445			45135	5100	20910	7395		31875	16320	13260	21165		10965	13770	3825	79560		3825	39270	6120	20145
116025	54570	85935	67320		35700	31875	32640			17085	28050	17340	15300		6375	52530	18360	8670		4590	31875	10200	8670		5865	44370	14280	11985
170595	16830	33150	31110		41055	9435	18870			16065	18615	15810	4080		37485	19890	61455	15045		5610	18615	5100	18360		6120	46920	16830	13515
191250	24990	41055	78030		34935	20910	153000			63495	18615	8925	14025		38505	134385	10455	106590		6885	229245	4845	23460		3825	15300	3825	7905
53040	28560	16320	169830		22440	20655	31875			72675	13515	19380	11985		26265	21675	23970	29070		7140	15045	16320	4080		4335	33915	4080	3570
51510	232050	45390	95625		21675	8925	45645			26775	30345	9435	15300		48450	13515	8415	13005		15810	73695	5865	4845		3570	46665	8925	4590
717979	16320	18870	82365		28815	29070	74715			67320	13515	23460	4845		16830	15300	10710	17085		86190	25500	3315	4335		10710	45135	6885	27285
15555	19125	42330	96390		28305	7395	59670			71145	31365	37995	7140		7650	70635	48450	4080		17340	31620	3825	8670		3315	56610	4335	13260
14280	164475	14790	43860		57885	20910	109905			105570	14790	19890	9945		8415	18870	8925	5100		13005	37995	18870	198645		8925	19890	6630	5355
32640	25245	6885	42585		34425	4845	26265			24225	17340	12240	6375		3825	117810	11730	10455		17340	19125	3315	12240		7905	44370	3315	35955
14535	148410	33660	18105		59160	5100	19125			57120	18870	13515	13005		13515	13260	7140	21675		13770	19635	8415	13515		7905	21420	6885	16065
13260	101745	9435	55590		14535	18105	41565			82875	19890	14790	9180		4080	32385	7905	24225		28815	58650	12240	11985		5100	57375	8670	12750
15810	298860	8160	108630		31620	3315	23715			50745	22440	4845	14280		10200	13770	7140	3825		11220	90015	8415	38250		9435	39525	5355	9945
111180	119850	4080	209355		119595	4590	13260			90780	34170	20655	4590		11475	18105	7650	5865		19380	42840	15045	8415		20400	80835	3825	7905
29835	28050	8670	65280		19635	7395	100470			23205	53040	20910	11985		5865	45900	41310	22695		4590	566334	20145	33405		10965	69360	7140	15045
86190	26010	37995	22440		67065	29835	16830			74715	36210	5610	4335		55080	182835	17340	5610		13515	104040	11985	12750		6630	17340	5610	17595
27795	71655	6885	27030		17085	4335	76500			157335	30600	9945	16065		12240	48450	49980	4335		5865	59160	14025	31620		4590	45390	8670	47175
84660	20655	8415	18615		31620	13260	180285			99960	32385	17085	17595		5610	47685	24735	24225		7650	22440	23205	5610		22695	25500	4845	16065
374316	45645	40035	8160		19125	18105	40035			99450	36465	6630	24735		14535	23205	33660	3570		11730	21165	4845	72165		35445	22185	4845	12495
14790	32640	26520	4590		13770	6375	24990			19125	24480	16320	10710		53550	13515	12495	15810		4335	485276	31620	6630		3570	26520	9180	8415
109140	30090	34170	3315		34425	4080	21165			111180	45135	12750	3570		47940	25755	38505	20145		6120	126480	16575	7650		11730	15300	4845	15300
41310	19890	9180	4335		19635	7395	26010			82110	20655	9180	9945		58140	47685	20910	14280		7140	263160	27540	61965		9690	51765	8670	5355
26010	50235	36975	8160		45645	3315	9690			26010	38250	4590	11475		11730	21165	71145	8160		7905	64770	5610	8670		13260	50745	3315	4845
391656	14535	20910	151725		30090	5100	22950			14280	39015	5610	8670		21675	33660	8160	21165		7395	103020	25245	4335		24225	38250	5865	9435
35190	73440	32895	23460		42075	43350	14280			52275	28815	18360	4335		7395	30600	18105	11730		4080	58905	7140	3570		13005	15045	5100	8415
27030	15810	32385	3570		139485	10710	6630			56865	44625	19890	5355		11220	27795	9690	9180		13005	113475	74715	19380		10200	15045	28305	9180
32640	16320	5355	3570		13515	19380	4335			105060	24990	8925	8925		56355	26010	37230	3315		13770	223380	36975	4845		34170	22185	12240	29835
34680	24480	9945	3570		54570	14790	5865			171105	33660	14280	13260		6630	192525	26010	14025		6375	87210	5100	3570		5355	48705	12750	17850
23205	150195	4335	108120		28050	5100	26520			54060	18105	14535	11985		13260	29070	28050	4335		6375	27285	4080	9435		8160	17340	11220	5865
21930	190230	9690	53295		40290	28815	9690			26520	33660	11730	5865		45645	143565	17340	5610		9435	50745	4080	4335		3315	16830	17085	20400
26520	36720	6885	19635		495465	9435	20145			23205	23460	12240	3570		9180	54570	25755	7395		9690	64770	3825	10965		11475	46410	5865	9690
31875	48450	7395	28560		66045	20655	15555			19890	53040	8670	10710		18360	67830	34680	39015		9945	47175	5355	6120		9690	22950	6375	13515
13770	33150	31875	8925		81600	3570	5355			14280	19380	8925	8670		5355	30600	11985	4335		9435	17595	4590	7140		11475	20910	9945	16320
21165	92565	14025	3315		192015	3570	12750			31620	33150	9690	10200		9690	42330	8160	5610		7395	22185	13515	357840		12495	17595	6120	12750
3825	66045	33405	18105		29070	12750	3570			123165	33150	10455	10200		23715	69615	61455	21675		9180	82620	9180	7905		17085	28560	3825	14280
19380	48705	26010	9180		136680	8415	7395			37485	40290	7395	9180		6885	22950	17085	6120		12240	39270	3825	4080		10455	20145	9945	6885
22440	20400	4080	21930		21930	10200	5610			29580	47430	7905	16830		8415	67065	18870	18615		7395	25755	3315	4335		10710	23205	6375	9435
21930	28815	8160	53295		52530	4845	6120			36465	36210	4335	8925		119850	13515	51000	11985		15045	487692	79050	27540		3315	13260	4590	15300
1785	46665	3570	14790		14535	4590	12750			64260	13515	4335	9435		5865	22440	40800	14025		4590	69360	22440	6630		22440	24735	6375	69360
3825	53805	5355	14025		26520	4335	16320			80835	28305	15810	8160		7140	68340	20145	6630		7140	18360	189720	4080		5865	58140	5355	10455
85935	424575	5100	57375		18360	9435	6120			99705	26010	19890	12750		15045	143820	23715	14790		6375	24225	17850	4335		9180	53550	4590	18105
1530	248625	14025	14280		17595	6885	3315			87720	32130	16065	7395		6375	182580	30345	10710		4590	15810	5865	10455		9690	31365	4335	13515
1785	18615	8925	3570		19635	8925	5865			106590	31875	11220	16320		22695	751627	22185	9690		4845	19380	10965	15810		8670	48450	5355	3570
66045	21165	13005	6630		28560	5355	8415			43350	13770	14790	7905		3315	102765	21165	8415		7905	38505	18870	21675		10200	28305	21165	9180
14535	19125	5610	4590		17595	4845	7905			89760	46410	10710	5610		10710	28560	44880	16830		4335	15555	3825	5865		5100	17595	21420	24735
7395	35445	15300	12750		18870	5100	103530			119085	42075	12495	6375		21165	30090	8160	3315		9435	75735	8670	3825		21930	22185	4845	11475
9435	20910	9180	17595		42330	29580	5610			88740	28560	19635	5100		8925	79815	30600	4080		11985	142290	5355	30600		25245	21165	8670	6120
1530	57546	8160	12240		60945	15045	18615			18870	71145	19125	9945		19890	50745	7650	13260		14280	83895	109905	13770		22695	39525	4335	6885
22185	18870	4335	21420		13515	4335	16575			146370	78285	10200	5610		30345	31620	26265	3315		18870	35955	11475	7905		21930	22440	3825	6630
5610	400095	101490	48705		15045	10965	79050			38505	26010	9180	14790		11220	14790	8160	4080		7905	17850	28050	4590		7905	15555	30600	12240
11220	18615	24990	9180		15810	19125	18105			54315	33660	18870	8160		11475	71400	14280	3315		9435	137700	19125	8160		5100	23205	5355	8415
47685	226695	49215	35955		21420	5100	8670			91035	29835	9945	5610		115260	24735	7140	8160		10710	18105	18360	9435		7905	22695	8925	7905
17850	24225	4845	6885		35700	4080	33660			54060	17595	4845	16320		5355	30345	13005	5865		20145	61200	102765	26010		6120	20145	6120	11220
1785	14535	26010	17340		51255	5865	16575			22695	153000	10710	20910		4845	20655	9690	5355		7140	15300	23205	39270		9180	19635	6885	9690
3570	69360	34170	21930		14535	6120	4845			13770	96390	17085	5865		6120	19380	4080	9180		11220	45645	5355	5100		9945	13770	25500	5355
2295	75225	146880	4845		32895	12495	66045			26775	59925	42840	13260		5355	14025	18615	6630		3570	42840	3825	8925		12495	14535	6885	19380
22950	50490	68085	8160		31110	11730	5355			122145	51510	6375	4590		12495	13260	14535	4590		6375	253470	11730	5610		14280	19380	14025	13260
19125	170850	4335	21675		36210	5865	28815			69870	23460	5355	19635		17595	19125	12240	4080		3570	19635	22440	7650		12240	25500	15045	11220
84660	19635	106760	46665		237660	5610	25755			94095	25755	11985	8160		6885	18360	28050	6885		17340	21675	4080	3825		6630	24735	3570	5100
15555	42330	5355	43605		35445	87720	6120			38250	46155	10200	7140		4080	22185	4335	9180		12750	31620	33660	10965		19125	23715	6630	3570
2040	209610	13260	39270		16830	379185	14535			58650	101745	8925	12750		15300	13260	7140	7140		7395	79050	6885	19890		8925	56355	35445	9690
1275	15300	32130	14280		14025	281010	5610			79815	29070	9180	3825		5100	111435	13770	19125		12240	35445	10200	12750		14535	28815	4080	8160
2040	186405	8415	122145		44880	17085	4845			72165	82620	10710	8415		32130	16320	3315	3825		5610	19380	12750	36975		7650	18360	34680	18360
1785	24735	23205	33660		28050	16575	8925			55845	60690	4845	15300		11220	51510	19890	4590		14535	44115	6630	11220		10200	93840	8415	15045
18105	53040	28815	47175		48960	193290	6630			51765	74715	11985	14025		6885	20910	8415	7650		9435	13515	4080	5610		13770	52020	3570	5610
2040	18615	13005	47685		31875	23460	8925			37230	62730	4590	5865		11220	27540	24735	7140		7395	44880	6120	8160		6885	39015	17340	4080
219555	68085	4080	5610		13515	13515	22695			88485	41820	4590	9435		32385	16065	13515	16830		3825	44625	11220	6630		7650	17850	10455	4845
67320	22185	38760	49980		17085	125460	11475			19125	62730	18615	7395		7395	19635	3825	13770		22185	71145	9435	56355		14535	13770	5100	9180
48705	227715	3825	16830		26775	18870	4590			102510	49725	11475	6630		26265	25755	5610	5865		12750	22440	8415	11985		6885	13260	5610	19890
35190	27795	19380	28305		36465	16320	26010			67575	17340	12240	9690		8925	45135	8160	11730		15555	14280	18105	21420		13260	21420	7395	33915
15810	20910	29835	47940		26265	18105	39015			106590	65790	9690	17850		30855	19380	4080	4335		30855	13770	7905	5355		11730	13770	10200	5355
300645	27285	14025	3825		15810	83895	5100			55590	60690	6885	24225		8415	29835	31110	4080		4845	21165	3315	5100		8160	51510	6630	21930
38250	29580	14025	8925		16830	25245	5865			41565	16320	22695	47175		25755	14790	4590	13005		5865	16575	19125	5100		16830	15045	16830	10200
205785	93840	50745	5865		58905	21165	4335			52020	32895	13515	9690		69105	25500	5865	5355		7140	14280	19635	8415		15555	32640	16065	5355
91290	13770	5610	33405		93330	16830	5865			85935	73695	18360	16575		11475	36720	20400	11475		16830	91800	16575	7905		10710	28050	11475	4335
154530	61965	8925	37995		72165	207825	4080			56610	72930	22440	26265		10200	16320	5865	8925		14790	15300	8670	7395		6120	48705	8160	11475
73185	24480	79560	5355		94860	13260	37485			163710	18870	18360	10965		8670	14535	100215	6630		22695	74205	18360	5610		19125	19890	10965	13770
29580	116535	3825	3570		72165	13515	5610			47940	54060	13770	21420		15555	17595	15045	7140		8415	58140	24225	6375		20400	32130	11220	10710
295290	25245	3315	7650		30090	280500	14025			83385	25755	13515	7140		7905	16065	16065	27030		7905	46665	5610	26520		13770	17085	10710	20145
337620	27285	10200	3570		78285	13515	58650			32640	44370	15810	15300		7140	15810	11220	10455		9945	41055	40290	8415		6120	29070	19890	27795
25245	29580	11220	16320		98940	15045	11475			19125	33405	29580	9180		27795	27030	16065	5100		10965	28815	9945	9180		48960	21420	5355	20400
338385	31110	27795	37230		46920	240210	6120			135150	49470	14025	7650		31620	40800	3315	3825		6885	69360	30600	18360		4845	34680	12495	11475
14535	42075	6885	13005		15045	50490	4590			164220	28050	31365	29835		6630	13770	3825	9180		17595	100215	36720	7395		11985	46410	4335	13005
310335	16320	16320	16065		69870	23460	3315			43860	24990	28305	31620		59670	29580	19635	3570		7905	14280	13515	5355		71910	31365	25245	9945
440130	119850	7395	21930		48960	13770	3570			14535	13770	26520	6630		11475	82365	15300	41055		8415	64770	3570	4590		13770	54060	48960	25245
162945	15045	17850	35700		20400	13770	17340			28050	36465	15555	5100		4845	29580	11985	7395		3825	34680	5355	9690		8415	16830	8670	8670
53550	388365	15300	41310		37740	20910	3570			66555	41565	17085	10455		35955	77010	18105	8415		11220	25755	3570	8925		17085	37485	19635	3315
13770	30090	7905	22440		22440	15045	15300			80580	44880	16575	6630		9690	14280	12750	7650		3315	39780	5865	4590		13515	15555	18870	37230
19380	23205	3570	3825		28050	28560	35445			49725	35190	26010	9180		20145	29325	4080	7140		5865	26265	7395	4335		61710	43860	12495	13260
123930	138720	10710	12240		14535	135915	21420			89250	13260	21675	4335		7905	22440	29835	13515		4080	160395	16065	4845		10200	26265	8925	8160
14025	20145	17595	46155		32130	88485	12750			125715	48450	30855	8925		8415	15810	33150	3825		30090	22950	4335	5610		13515	30345	6120	5865
61200	25245	36720	19635		13770	100725	9435			64770	61200	14790	10200		44115	33405	13005	8160		20145	14790	8160	3315		10455	16575	4845	5610
27540	197625	3570	19890		26775	70125	48195			58905	17850	17850	4335		25500	37995	5355	49215		3570	50235	13005	9690		16320	57885	33150	15810
120615	150450	22950	16320		14280	109395	16830			33915	89760	33405	10455		14535	18615	4590	4335		9435	43350	7905	4590		13260	61455	59160	13515
32385	13260	7395	37230		16575	15555	45135			91545	56865	32385	4590		6630	16320	7395	4590		5610	29835	8415	3570		14535	82110	24735	8670
142035	22950	33150	28050		20910	15045	24990			63750	31365	65790	4590		19890	137445	6885	4845		9690	17085	13005	16575		10455	40290	3315	17340
26520	15045	30345	20910		23970	72165	33150			32640	28560	39270	19125		13515	16830	4335	35700		11730	25500	13770	4845		7650	27540	7650	13515
31620	32895	15810	77265		17340	101745	94860			66045	53550	13515	5610		14025	22695	6375	16320		18615	16065	4590	8670		14790	14790	4335	4845
20400	129285	8160	8670		15300	44370	13515			51255	109140	13770	11475		6630	20910	15810	3825		8925	15045	7905	4080		11220	15555	7140	24735
30090	35700	64515	6630		21420	69870	4845			41310	65025	15300	4080		7140	16065	4590	19635		4590	24735	21930	19125		14280	58395	11730	10455
126480	54060	211905	75225		18105	16065	15810			62220	86445	34935	11220		30345	19380	3825	7395		7650	30345	8670	12495		9690	29835	7140	10965
23970	38505	4590	4590		24990	13515	6630			36975	21675	41820	10200		10965	13260	31620	4590		10200	19125	9690	21165		9180	16575	13005	14025
21930	32385	54825	14025		26520	100725	23460			23715	37485	31620	10965		21420	27285	6120	7395		4080	27540	8160	6120		37485	48195	33660	12240
25245	13770	45390	42585		25500	27030	5865			45390	43860	20655	6630		10710	19125	4845	10200		16320	20655	3570	5610		13515	112455	12750	5610
48960	60180	6630	28560		16830	13260	12240			20400	60690	15300	3315		9945	31365	7650	16320		4080	35190	4845	6630		3315	94605	3315	5865
27795	54060	8925	4080		24735	22695	27030			188426	49470	13515	5355		20400	18615	4335	17850		14790	64770	66045	3825		14280	14280	4590	14535
113475	13770	9180	9180		14535	151725	20400			102000	27285	13770	5100		5610	14790	8925	18615		12495	15810	5100	3570		13005	45900	10200	9180
32130	54825	14280	18615		15555	17850	6885			89760	19635	75480	9690		5610	17340	9690	5610		17850	57885	6885	13770		20145	33405	23460	13005
13260	46920	8670	17595		118830	27540	4845			59925	51000	61200	5355		4590	41310	14790	38250		5100	17340	4080	13005		12750	41820	31875	26775
60435	72420	36720	19635		61710	26265	39270			92310	33915	15300	5355		10965	20145	4080	5100		5610	16830	5100	9690		34170	24225	12750	14790
55845	15300	4335	11985		28560	14025	6120			77010	14025	21930	15555		9435	13260	9945	17595		8670	26775	4590	6885		14280	43095	19890	26775
142035	31875	22440	3570		22695	34170	23205			117555	15810	40290	6375		9180	14790	3570	3315		5865	17340	3570	14790		28815	64005	14790	4080
295800	31620	5865	15555		25755	17340	4590			68595	39525	25245	4335		9435	21420	20910	10710		5865	26520	6885	10965		17850	62220	13260	5610
39270	157845	19890	18615		61710	35955	15045			60180	71400	14535	5100		9945	19890	4590	3570		13515	16320	11220	6885		3570	25245	3315	14025
102255	26265	5865	38250		40035	23205	23205			88712	64260	16575	3825		11985	48450	19380	5865		3570	100470	4335	6375		7140	44370	5100	10200
52020	230265	27540	55335		13260	55335	12240			16830	58395	33915	13515		8160	13515	16320	4080		22440	60690	6630	3570		21165	24480	13005	29580
27540	15045	29580	37230		18870	24225	52785			69530	40035	118320	5865		12240	44880	10455	13770		6375	19125	17340	9690		4080	63495	8160	16320
366180	75480	15300	14790		24990	35190	11475			42075	18870	14280	4590		5100	16575	11985	6630		25245	56100	10200	7905		10965	76245	26775	13770
18870	25245	14280	76500		41565	25755	9690			40035	205020	30090	4080		11220	24480	12495	8670		6630	13770	6375	3825		9690	33915	11220	3315
19125	16065	10200	262395		25500	21420	4080			15555	21930	55335	9180		14280	48960	13260	12240		5865	17850	7395	10455		20910	20400	8160	8415
15045	35700	5355	56355		14790	33915	17340			17085	76500	23970	17850		8415	22185	29580	12750		9690	13260	5610	6120		12240	62475	3825	11985
33915	43095	7905	64515		43605	15045	6120			14790	79050	61965	5100		12495	21165	7140	7650		9690	15810	25245	17850		28560	56610	13515	20655
15555	13260	5100	278205		21420	13515	10710			15300	77010	38505	6885		4590	60180	26265	6375		18615	17850	117300	3825		39525	17340	6120	4590
13260	60690	6120	42840		14790	21165	29835			15555	79305	27795	3570		5610	18105	24990	14535		4845	16830	7905	18615		16065	29580	6120	11985
24480	36465	5865	33660		296820	69615	31620			14535	45135	30090	7140		6630	22440	6120	9690		14025	22440	19125	7140		20910	161925	9435	7395
23205	13260	15300	39270		19125	23205	16575			27285	121890	52785	11475		6120	19635	39525	4080		6120	130560	29070	7140		11985	40290	12750	16065
520710	17595	16575	51510		16320	31620	23715			27795	38505	13515	5100		35445	72675	22695	6375		8160	48195	13515	4080		11475	77010	21930	3570
444465	40290	23715	44115		226440	239955	3315			67575	70125	23205	9945		19125	16575	15300	4845		6375	57120	9690	5100		17850	69360	12495	12240
113475	66045	4335	17085		94095	15810	4335			49470	28815	18105	8670		5100	20400	24735	5865		10455	40545	45900	7905		9945	60690	15300	6375
108630	74970	28050	47175		189975	13515	3315			46665	56355	51000	5865		5355	44880	5355	4845		8415	20145	10710	42330		3315	15555	3315	8925
168045	81600	16575	37995		83385	15045	11220			14025	24990	18105	4080		6375	43095	10710	12240		17850	77265	10965	21420		21675	52275	14025	16320
128520	50745	20910	82875		69360	49470	6885			88995	64260	31110	17085		19380	14280	6120	11730		39525	69105	123930	6375		13770	19380	13770	9945
103275	33405	41310	29070		174675	34680	3825			15810	98940	13260	7140		4845	162435	6120	7140		4845	15300	13005	6630		15300	14025	26265	15300
109650	17850	6375	13770		337620	23460	4335			44625	69105	35190	10455		10965	15300	15300	7905		4590	32640	4335	3825		9435	38505	7140	14535
21420	62475	10965	19635		24225	20655	48195			32895	69105	15300	10965		16320	14790	12240	3315		9180	101235	7905	16830		11220	17595	17085	15555
29325	16575	20910	17085		69615	234855	43350			32130	88995	21930	15300		6885	35190	5100	7905		10710	18360	10965	83895		3315	46920	16065	18615
83895	40290	62475	43860		27540	35190	38760			28560	53805	32385	12495		167025	19125	41820	12750		4335	17595	58395	19125		10455	57885	47175	3825
33150	15555	4080	296565		17850	134385	6885			13260	144840	33405	11220		46155	54825	10710	30090		13005	15810	28050	28305		35190	52020	8925	27285
19125	30345	3825	58140		32130	19635	6120			23970	62475	20910	14025		29835	19125	21930	4080		4845	19890	24990	5610		4335	146880	45645	6120
28815	47940	5100	100215		33405	34935	40545			27030	31365	30090	12750		12240	29325	48450	3315		16575	17850	30345	6885		7650	50745	26775	6120
17850	18615	30600	18870		75990	26520	9690			49725	16830	33660	5100		5865	54825	19890	11220		4080	113730	5100	31365		4845	139740	12240	12750
164475	125970	22950	51255		18615	85680	5355			41565	29325	53550	4590		8415	51765	35955	8415		5610	24735	4080	11985		14535	77265	28560	28815
94095	23715	27540	24735		105570	30090	6375			21675	13770	16065	6375		15300	21675	7395	7905		3825	42585	7395	14025		6375	67320	16065	10710
30345	29580	30600	40545		151980	16065	23460			39015	67830	22440	11730		10965	21675	4080	26010		3825	23205	33150	18360		10200	27540	9945	16575
25500	40800	17850	19635		72420	36975	42585			87975	68595	36210	6630		103530	58140	6375	5355		7140	19125	23460	12240		8925	48960	4335	4335
218535	70125	48450	26265		17850	67065	31110			61200	32640	77775	5100		83385	52530	4845	7905		7395	18360	19635	14535		16575	57375	11985	3315
14280	48450	11475	185895		148920	91035	17085			39525	94350	47175	19125		78285	13770	16575	8160		5355	20655	3825	5865		14535	49470	11220	10200
87720	13260	4335	34170		144585	22695	32130			31110	57630	20910	15300		4845	15555	28305	20655		3570	19380	4590	51510		11985	34680	14025	14535
28305	18360	11220	274380		156825	205275	14280			19125	64770	45390	6375		34170	76245	34680	20910		37995	51510	3825	7650		3570	121890	6375	9180
25755	15045	61455	24480		111690	32895	35190			27285	117810	18105	4080		136935	37995	4335	7905		5100	17595	9180	14280		9690	27030	9945	11730
32130	14025	60435	65280		32895	36975	33660			54060	50745	70635	5100		138465	14280	17085	9435		6120	161670	3315	4080		37485	75990	4590	7140
463427	19635	3570	29835		91035	62220	20145			15555	32895	36465	11730		6375	42840	12750	6375		7650	14025	3315	13260		25245	54570	3315	18360
181815	67575	17595	75480		14280	21930	5100			59670	57375	17340	8160		37485	18615	43860	13005		29580	13260	3570	6120		10965	18615	8670	4590
69105	24990	40800	107100		13515	357386	8160			65535	112455	28050	3570		22695	28305	6885	30345		4080	44370	4080	26010		12240	58395	16320	9435
309315	22440	23460	55080		41055	49215	26520			26265	67065	16065	12495		79050	30345	8925	6885		5355	370845	3315	7140		14280	67065	9435	12495
585682	13770	23460	14280		19380	543416	36975			82365	91800	22185	14025		44115	21930	9180	37740		3570	15810	3570	18615		7905	67320	4080	8160
17595	27030	11220	15555		27285	83640	6375			47430	23970	49980	5355		39780	18615	3825	13005		18360	19635	10965	8670		14790	99195	7905	6885
508191	57885	11730	41310		28050	102510	93330			59160	143565	22440	12495		76755	184875	5865	23460		10710	212415	3570	18615		5355	71145	13005	6120
28305	15555	5100	88485		4845	82110	15045			60690	104805	97155	11475		96135	27795	149685	7905		6630	14025	5610	266985		18615	13515	4845	16830
60435	21165	39015	20400		3315	146625	15300			37230	42075	24480	5100		6120	24225	21675	4335		23205	19635	5100	3825		3825	28050	18105	10710
22695	26265	23460	28815		8925	16575	4080			18615	15045	18105	14280		9180	24990	13260	8670		6120	15045	3315	5100		4335	13770	10965	21675
235110	27030	4590	27030		3570	686857	4590			17595	76755	30600	9945		149685	23970	8160	5865		13515	13260	13515	3315		8160	14025	19380	9690
253980	20400	13005	24225		3315	18615	5100			28815	22185	41055	10965		40035	26520	5865	8160		3570	25245	15045	14790		14025	70890	15810	20910
824054	58140	21675	14280		7395	39015	11220			36210	33150	22440	22185		84915	49725	17850	4335		3825	14790	4080	6630		14280	65790	20400	8160
118065	26520	13005	41820		41055	90015	6885			35445	97665	79305	17850		3570	22440	4590	72930		5865	18105	52020	10455		16575	55335	20655	16320
189975	19635	5355	20655		17595	541312	10455			13515	56865	62985	3315		6885	105315	17085	4335		6120	24990	7650	15045		4335	22185	11220	4335
153000	27285	3825	39270		10200	13515	20655			26010	37230	61710	5355		51000	17340	14535	4845		15810	17085	7650	22185		5865	49725	25245	13770
311100	90015	8415	16065		93075	154530	20400			15300	19380	65280	10455		35445	22440	7905	3570		3315	14025	3570	10710		4590	204000	31620	3315
512024	99450	203745	40035		8160	127500	67065			47175	62730	26265	11475		81090	53295	3570	5355		7905	28050	12495	6120		11220	57630	5355	8925
81345	39015	9690	20655		3315	27540	43860			15045	21930	42330	8415		14025	34425	22440	11220		16575	14025	8925	11220		9690	17850	4335	3315
208335	44370	8925	14535		5355	158610	3315			60690	48705	41820	15810		3315	88230	15300	3315		8670	16575	9945	3315		11475	19380	29580	32385
399844	78285	6120	18870		7140	43860	3825			17595	64515	47175	9690		203490	20145	75225	7905		10200	21930	3570	4080		15555	20400	6630	5610
15555	20655	10455	14025		8160	23205	4590			40545	70890	66810	9945		48450	51255	22695	14025		4845	25500	11985	14280		26520	36210	18360	7395
90525	43605	11220	39015		10455	13260	30345			23460	94350	18615	6120		19890	16065	78540	16830		21165	14280	4335	6375		13260	21420	3825	3825
89250	28815	6630	20145		6885	13770	11220			16320	110925	142800	7650		27285	30090	11475	5865		7650	15555	5865	6885		5355	25500	4080	16320
319770	108630	33660	49980		85170	33405	3315			61455	107865	33660	6630		17340	69105	8925	6885		6120	13515	35955	8670		15045	51765	9435	4080
391691	26265	5610	17340		14280	13260	53295			70380	22185	13770	9180		5100	39525	10200	9180		19380	18870	28815	7905		10200	21165	3570	3825
889432	66300	12750	18105		13515	16320	3825			33660	83385	76245	12495		30855	33405	5865	9435		3825	15810	21165	3570		7905	73695	8670	35700
57375	37995	6375	35700		22950	17595	24735			18360	67575	35190	9435		4845	24225	7650	21420		8415	40800	7650	7395		27795	28050	15555	19125
244800	35955	7140	23205		46410	41310	41310			91800	76245	62730	13260		50745	32640	10200	3825		5355	13770	5610	4080		9435	20910	15300	12750
611089	26265	8670	19635		17340	31110	8670			26265	14025	18105	7395		44625	31110	23715	5865		8415	49725	4335	5100		4335	15555	13260	48960
262395	18615	3825	14280		35955	19125	9180			56100	73695	32895	9180		163710	24225	5100	3825		6375	35190	37230	3315		12495	21165	11220	17595
87720	63750	6120	34935		24735	52275	4845			52785	118830	19380	7395		62985	30090	10965	5355		3825	534352	13260	9435		20655	65280	3570	6885
116535	31365	18105	33915		7140	63750	4080			74715	48960	52530	4590		45900	16065	11730	11985		16065	35190	15555	9945		10200	69615	33405	16065
13770	16575	9180	47430		28305	18360	4335			22440	19125	58905	9435		83895	15300	5610	16830		21675	17595	22950	3570		10455	14790	18870	5610
186915	15555	29835	35700		7140	20145	9690			62390	15045	88485	7395		177990	17595	26265	70635		16575	14535	22950	11730		5100	29325	22440	16320
67065	28305	16320	24990		22440	26010	11475			61710	71655	63240	6120		6120	60180	9945	5865		11985	17085	24225	3825		5610	38250	6630	11985
23970	15300	8160	27795		3570	20145	17595			75990	36720	25245	9690		129795	32385	11220	7140		7140	13515	4080	3825		7650	22950	7395	18360
45135	13770	10200	93585		37740	17085	4590			70890	85680	77775	4590		15045	28560	4590	4080		22185	57120	4335	15555		10710	49725	28560	6375
460730	36975	21675	23715		36210	13260	11220			86955	55845	17850	8925		5100	15810	4590	7140		8925	20910	17850	7905		14790	21930	15555	6885
18870	15810	5355	14790		6885	23970	77520			54315	59160	14280	4080		93840	14280	13770	4845		5355	20400	15555	15810		5610	71910	12750	5100
56610	37230	7395	15045		75735	17340	5355			52785	39780	20655	14535		73440	35445	11730	4335		12495	26520	23970	13260		9435	62730	5100	13005
99960	21675	101235	56100		13005	14280	24225			49470	121635	38760	13260		183345	17340	5100	5355		3825	13515	54825	11730		10965	32385	18105	4335
95625	24225	13770	90015		14025	20910	42330			16575	37740	88230	5610		45390	18105	5610	15555		7905	15045	4080	12750		10710	16575	13260	9945
572857	25755	55590	14025		11220	15810	12240			47430	65790	40800	10200		187170	24225	12495	7650		8415	13515	4590	9180		18105	21420	13005	24225
698355	4335	53295	37230		6120	221850	20655			54570	43605	25500	6885		9945	18105	4080	8160		8925	17340	3825	24480		13515	69360	41820	12495
39525	9690	5100	16830		20655	21675	31875			65280	61455	56355	13770		4845	15045	64515	4335		15810	14535	17595	14535		14535	43350	8160	4590
181305	4590	12495	163965		6885	22695	14025			81090	44115	27030	8160		4080	68340	8670	9945		6630	48705	87465	4080		21930	50235	14535	6375
32895	100725	7395	14025		4590	699807	27285			54060	82620	14535	10710		184875	20910	6120	33915		11475	376611	20655	6375		11220	44115	18870	14535
353940	6630	18360	19635		8925	17595	16575			58905	77520	51255	5865		5865	17340	6120	4335		9435	120615	22185	4080		11220	83130	11985	7650
45135	23460	8415	29325		3570	27795	4335			57375	36975	110670	14025		158610	17340	8160	68595		21675	37230	3570	4845		28050	91800	23970	10455
104805	75990	16320	88995		15300	16830	10965			116790	42840	19890	7905		21930	19635	9180	4335		8160	13260	29580	11475		13515	13770	3570	21930
32130	11985	5355	28560		15810	13770	4590			19125	95880	37230	25245		30855	16320	6885	5610		8415	22185	71400	4080		6120	39525	19380	5355
17850	27795	4335	38505		9690	177225	4080			26520	28815	123420	13260		43350	20145	6630	23460		3825	15300	5355	8415		10200	33915	17085	7395
25755	11475	7140	27795		7140	15810	6375			53040	100470	79815	5865		3570	61455	6120	16320		9180	21675	7650	4590		3315	51255	9435	14790
59670	22950	10200	13515		8160	15555	5355			17850	44880	50490	31620		5865	29325	4845	3570		10710	14535	24735	18615		18360	19890	18105	16320
21420	11475	33150	33660		6375	26010	5355			44115	41565	62985	11730		208335	13515	12240	6630		9180	26775	5865	4335		21165	16830	8415	8670
70125	150195	8415			157590	22950	5865			67320	31620	57630	9180		80580	13770	3315	5355		6120	20400	72165	6120		3825	28050	18360	11985
14790	66555	5865			52785	128265	5100			82620	28815	44625	8670		4590	30090	9690	173910		10710	52785	10965	5865		16575	42840	26520	7905
430695	149940	17850			3825	34935	8925			16575	38250	15555	14790		4590	46410	5355	20400		7395	22950	3315	11730		6375	44370	9945	5865
24735	23460	5610			3315	19635	4590			15555	40545	31110	3315		7140	13260	23715	4080		10710	51000	8160	17085		8670	26775	22695	3315
22440	15810	17340			18615	38250	5610			69870	137700	54825	28050		96645	39015	21420	4335		4080	235110	3570	4080		9690	40800	12495	8670
33405	11475	19380			54825	14790	4335			112200	91290	82110	32895		7905	18360	3825	12495		13005	21420	24225	17850		5610	25500	29325	9435
17085	12495	9435			3570	256020	4335			54060	35190	100215	17595		9435	20400	5355	4080		13260	17085	29325	5355		3825	28050	26775	9435
36465	11220	23715			12240	287895	8415			20400	62730	26010	3570		103275	20655	42585	17340		5865	202980	3825	4335		28050	42330	9690	7140
23460	19890	5355			11475	31620	10200			30855	47940	128010	9690		4080	25500	24735	17085		6885	25755	9180	4080		17085	44625	18360	3570
44880	11220	9690			3825	484707	6885			47430	50235	29835	8415		4590	44115	16065	12495		11730	27795	10200	3825		10200	37740	7905	20910
19125	7650	3825			41055	13515	9945			16575	74205	28560	26265		148410	270300	5355	3315		7650	49215	4845	12240		14025	13515	19380	8415
18105	8670	9180			24480	39780	21165			48705	69615	37485	24735		11220	45135	5100	9945		4335	19380	3315	18105		7395	22695	25500	11985
16575	10710	10965			29070	27795	11475			32640	59415	124185	12240		3825	38250	13515	40035		6375	17850	6885	9690		7140	44370	6885	51765
23205	18105	48450			4080	15555	22440			42330	81090	28560	18105		3315	23205	20910	6375		5100	41820	5355	24225		5100	13770	5355	16830
16830	10200	7395			10200	30855	11475			36465	50490	60945	4335		22950	15810	46665	3315		9690	13260	5865	3315		6630	33150	10965	4845
15810	6375	4335			9435	14025	5610			20655	135915	37485	7395		33150	15300	12750	25245		6885	29580	6375	3315		11985	73695	9690	22950
19635	10965	4080			10455	15555	55590			17085	79815	82620	5610		4845	20655	91545	53040		5355	24990	9435	7140		6885	55590	4335	6120
14790	15300	3570			11220	17850	5610			143565	132345	17595	17340		3315	21165	9690	57630		3825	24480	7905	3570		5355	63240	14535	22695
13515	10200	13005			19635	56355	5355			20655	27030	47685	14790		65280	14790	35190	3570		12750	29325	10710	20910		13515	17340	7140	9690
37230	6120	192015			4845	122400	21420			66555	39525	57120	13260		145860	32640	38250	55590		13770	20145	5610	5865		9180	50235	6630	4335
18615	13005	59925			4845	13770	26520			74715	28560	95370	4080		167790	18870	8670	8670		4845	14025	5865	4335		14025	26265	13515	32895
18360	5100	62475			21675	385072	10200			91800	39270	14280	9690		65280	13770	26010	14790		13005	149430	11985	4080		4845	24480	16575	8160
33915	5100	139230			5865	79050	23205			60690	39270	86700	23715		12750	13515	13770	34935		5865	348023	4080	7140		8670	44370	5100	18105
13770	4335	65790			6120	35700	5610			73950	76500	54538	19635		16065	15045	4845	27795		39780	19890	34425	18615		4335	23460	7650	16320
65280	15555	383472			3570	21420	6630			88230	55845	61965	7905		51255	29835	9690	3315		3825	14280	48450	8670		5100	16830	6120	17085
80835	4845	21420			7140	17595	7140			68850	30090	69105	12495		13260	96135	49725	3570		3570	18615	10455	14790		6885	59925	17085	12495
15045	9180	325587			13005	18105	43350			65025	135405	13515	8670		14025	50745	17595	26775		5610	23715	6375	9180		3570	20145	12750	8925
18105	5865	16320			14535	22695	72930			35190	47685	118320	13005		185640	16830	4335	30600		10455	13260	4080	7140		7140	17085	12240	4590
130050	10455	40035			5610	24990	44625			76500	49470	80325	9690		29070	74205	16830	52530		8415	25500	42075	18105		6885	52020	3570	17085
16065	30855	511364			10965	166005	56355			39525	17595	42330	6120		46155	13260	12240	30600		5865	288915	26010	7650		6885	32640	3570	9180
143310	8925	158100			5610	37485	28560			143310	107100	64515	9180		33915	79050	4080	9180		6885	21675	5100	9945		13515	29070	9435	4845
13515	30855	14790			6375	19125	14280			34425	65280	15300	11475		14535	17595	5865	9435		4335	22695	4845	3825		11730	30600	15300	19635
31365	4335	266730			29070	13260	129030			64515	81600	64770	20910		24735	17085	7650	4335		5610	83130	8160	3825		4335	22185	6885	6630
5100	4080	89250			9435	14025	78285			18105	22695	58395	8670		50490	57630	36210	7395		5610	644313	4590	14535		5355	68340	3315	10710
187170	8160	243780			14280	21165	13770			13260	72675	23460	14280		29325	13515	8925	3570		6375	24735	20145	11220		11220	43350	6375	8415
315180	4080	34170			47940	18870	15555			71655	53295	46920	23970		7650	39525	9690	68085		4590	50745	20910	13515		8670	42330	8925	9435
28305	20655	16830			22185	29325	9945			19125	16830	60690	11985		16575	14790	9435	9435		20400	44370	4080	5100		21930	15300	29070	17595
65280	70635	79305			20910	49215	8670			112200	127755	16065	9945		32640	16065	7140	35445		21165	17340	6630	4590		5865	28560	12240	3570
174420	35445	39525			45135	170085	35445			108120	32640	15300	6120		9180	47940	8670	8415		15555	21420	6885	7395		7140	38760	10965	11985
182580	6885	182835			11220	93330	5865			43095	88740	46410	16575		13260	20655	9180	10965		31110	15810	8925	36720		11730	16575	5355	8670
11475	17595	283815			6120	95370	6120			47430	35190	23205	20145		13770	22695	10965	16320		19380	17595	7905	19890		8415	60945	6375	15810
8160	6375	50235			65535	27285	41310			16575	93840	16065	11985		153510	52785	33405	7905		29835	36210	4335	10200		10965	27285	5355	18360
5100	11475	66045			17850	26775	4845			23460	47430	28560	14025		22185	15045	5355	22695		16575	18105	29835	7650		11475	53805	9180	30345
54825	11985	17850			17085	75735	7905			95115	17340	92565	13770		14025	19635	9435	70635		9435	18615	37995	5610		9180	28560	5100	13005
57375	4335	52020			5355	28560	13515			74970	4080	55845	16065		140505	46410	9180	11985		3825	33405	6630	11985		14790	15555	8670	29070
5865	26775	74205			17340	166515	6885			56865	9690	57120	6885		3825	58905	11985	22440		4845	43605	35700	8925		10710	31365	9690	7140
52275	6885	82110			3315	40267	15555			15300	6630	63750	10455		12240	63495	18615	11985		8160	54570	6630	5865		5100	34935	6885	33660
8160	6375	80070			14280	46920	19125			97920	11475	68340	13770		8415	13515	4590	6885		12495	14790	20910	4590		6120	52275	5610	8160
130560	34935	101490			9435	15810	11985			95115	4080	22695	5865		3825	14025	6120	8670		13260	17085	6885	10200		10710	46665	9945	36720
12495	13005	21675			4335	14025	21675			116535	6375	64005	14280		178755	13260	6885	3570		4080	28050	28815	5100		7395	24735	14790	16575
40545	15555	50745			6375	14535	13005			14535	5100	15810	8160		51000	35445	86190	14790		6885	23715	25755	27030		4080	30345	7905	5355
110925	7140	13770			27795	16575	214710			88740	20655	26265	20145		6885	31110	11985	32640		4080	15300	6120	8160		14280	24225	3315	4080
113220	17085	17340			5610	95625	34680			77520	6120	18360	11475		14025	36720	3570	8670		9945	21165	6120	5610		3570	13770	3825	13260
45900	11220	15810			7395	22440	17340			125715	5610	32895	3315		7905	8160	3570	7395		5610	24990	5865	8160		7905	30855	7650	33150
50490	4080	16830			13770	44115	9435			85425	10200	50745	9690		4335	5100	4845	4080		10455	22950	68085	3825		5610	60945	5355	11985
32385	24480	21165			8415	16575	54570			79815	4080	45900	10710		4080	29835	13260	11475		3825	44625	3315	9435		11985	27540	5865	3825
73695	21930	45645			6375	217260	24225			63750	11220	15045	14280		33150	3315	15810	12750		14025	16065	4080	5610		9690	26010	5100	5100
59160	11985	32385			4845	287895	4590			69615	7395	34680	3570		3315	19635	21165	49980		12750	37740	15045	5865		11730	21165	8160	29325
106845	39780	27795			7395	22185	35955			59925	10965	60690	10455		36465	4080	21420	64005		3315	32130	16830	5610		3315	24990	4590	13005
36720	8415	68340			15045	102000	19890			70635	13260	30855	12240		35445	33405	28815	3315		9435	13770	8670	3315		11985	27540	4335	5100
37995	49215	15300			33150	42330	14280			27285	4335	17085	9945		51765	20400	12495	69870		7395	15300	4590	6375		4845	15555	5865	15555
26775	18870	34170			8415	191505	12495			41310	3825	55845	34935		117810	42075	15045	9690		10200	14280	3315	9945		9180	14280	12495	8670
156060	18105	73185			20655	40035	9435			55335	10455	23715	10455		38505	15045	4845	4335		3315	18360	3570	19635		7395	43095	11220	21165
3570	7905	27285			11220	58650	13515			37995	7395	94350	5865		7395	3825	46920	15555		3825	24735	24225	9180		9180	49725	9690	31110
120360	19635	73950			45645	79815	6630			65280	13770	130305	7140		107355	16830	17340	17085		5865	33660	3315	7395		5355	16575	9180	7650
6630	13005	76500			5865	124695	5355			127500	4080	17595	10710		6375	55845	4335	32130		43350	14280	32130	15045		11220	31875	12240	8925
46155	3825	24225			4335	550909	17085			64005	7905	24990	13005		7395	19125	7905	28560		7140	25755	5100	4080		3825	27540	29070	10455
116280	21420	230265			3315	14535	5865			28815	14280	44370	9690		54315	28815	10455	67320		11475	15300	9435	4335		5100	13770	9945	5610
5610	3825	48960			7140	165750	7905			30600	3825	13260	18615		14025	4335	45390	15810		19380	22950	35445	3315		6630	6630	8925	24990
37485	5100	51765			5610	54570	12240			54570	15555	23715	42075		8160	49215	11985	10965		4335	42075	27795	7905		8160	8415	6885	17085
110415	7905	142290			20655	162690	22440			65535	5865	56100	7395		27030	5100	9690	16575		13005	15045	4845	3570		5865	25500	9945	3570
5100	3825	33660			4335	76245	28050			53040	7650	43860	3825		27540	5865	22695	6630		5100	25245	6120	40545		4590	5100	10710	34170
6120	13005	24990			5355	13770	19380			46155	10965	25755	9180		3570	28305	28560	20655		12240	21165	45390	4845		3315	13770	10200	9435
37995	22440	97920			6375	261630	95880			64515	15810	25755	21675		20400	7650	34425	7650		9435	3570	20910	131580		7650	15300	12495	11475
10200	13515	45135			5865	79815	22695			46410	8415	36210	8160		11220	9180	9180	18870		8670	9435	21165	4845		26775	9945	8415	17850
6375	5610	18360			20145	80070	12750			18615	7140	26520	9945		9435	13770	12240	7650		17850	4080	20910	3315		9690	3825	9180	5610
65025	354960	56100			8670	13260	13515			76500	19380	13770	12240		96135	12240	4845	3825		31110	29835	34680	3570		6375	8670	4590	5355
6630	67575	14280			10455	65535	5865			101490	21930	31110	4845		9180	4080	10455	3315		11985	18360	11985	15555		3315	3570	3570	9180
137190	39270	22950			9945	20400	8670			32640	15300	34680	12495		7905	26265	7650	6630		5865	14535	8415	6375		23460	15810	17340	15300
21165	18105	69870			17850	26010	8160			86955	8415	16830	11475		98430	13770	8925	3825		26010	4080	3825	20910		8670	3570	5865	16065
12750	29835	207060			11475	14535	17850			50745	13005	64005	16575		14790	20400	17085	3825		4080	6885	5355	6375		14025	18105	3825	11220
4335	283815	35955			5100	22440	6375			35445	19125	46665	4590		9180	15300	14280	24735		14280	4845	6375	8415		5610	40290	11475	6630
14535	119595	72930			18360	14790	5610			14535	9435	34680	3570		3570	8925	5865	7905		16830	12495	4590	3825		9180	13515	3570	12495
25245	267750	384795			4590	29070	4335			17850	18105	20400	4590		6630	148920	58905	9690		5355	4590	7140	6120		3825	17595	4590	10200
3315	19380	64770			6120	134130	11730			88485	16575	101490	3570		21420	72420	34425	5355		7140	5355	8415	14535		26010	4845	15810	20910
132600	24225	62220			14280	219555	6120			94350	12750	22950	16830		8415	11985	21675	8160		13260	4845	7140	5355		13770	7650	7905	5610
8925	26010	100215			15300	15810	3825			35445	4080	19890	15555		57630	33405	9435	34170		6630	11985	9435	4590		6630	10455	6120	12750
6120	30090	49725			4335	166770	5100			70635	13260	99960	14025		8670	4335	10965	5865		6630	5100	6120	5865		8670	6120	11985	4590
7905	22185	15810			3825	204255	21675			36210	6630	14535	43605		8670	68595	3825	3570		26775	108630	6885	8160		7395	14025	22695	10710
11730	54825	59670			10200	144330	12750			90780	5355	23970	18615		12240	13005	3825	38760		13005	3570	4080	5355		6885	13260	20145	14025
3570	320790	28305			16830	22440	9945			70125	14025	31365	17850		12240	4590	7395	14280		3570	68085	6630	5100		4845	10710	16320	14025
6630	24735	77775			10455	28050	13515			81600	21930	21675	39270		8670	120360	20400	4590		12495	13770	5865	6375		5100	16320	12750	15045
19635	82110	64260			41820	130305	24990			77265	5100	13515	63240		8670	20910	5610	6630		4335	17850	3570	5865		8925	20910	4335	12495
24735	371280	58905			5100	41565	14535			67575	11475	25245	40290		10710	3825	5355	4335		6120	4335	9180	4335		9180	5355	7140	7650
7140	23460	26010			6885	35190	20400			16575	9945	40035	41820		33915	21165	4080	8925		7905	11475	10200	43350		4845	5355	4845	5100
22695	444465	14790			21165	28050	10455			78795	4080	16830	27030		19125	3315	8670	6630		7140	9435	4335	15810		4590	4590	10965	5355
60945	13260	22695			29070	349095	4845			100725	4845	19125	23460		6375	15045	6375	25500		6630	3570	7650	10200		12495	16830	3315	20400
4590	21675	19635			23715	20145	13005			73185	11220	15045	40545		9690	9180	13260	9690		6120	39270	5100	7395		8925	12495	10965	34425
4845	26265	75990			16320	17085	15300			43605	4590	64005	23205		10965	8925	4590	20400		28560	4590	7905	8415		10455	7395	18870	9435
15300	17085	19125			7395	54315	11730			24990	11475	40035	24480		8160	10710	6630	6885		5355	3315	3315	11475		5100	10200	18870	9180
6885	80580	137700			7650	17850	11985			93330	3825	39780	34425		10200	9435	11730	50745		5100	85680	7650	20655		8925	4590	7905	7395
20910	35955	17340			5610	136425	9180			68340	16575	18105	21675		15555	5100	56355	13260		17595	21675	5355	7650		8670	23460	23460	8670
5865	63240	50490			32130	78795	4335			93330	13005	40035	22185		11730	25245	3570	18615		14025	76245	10965	156315		6630	16320	3570	22950
12750	39270	35700			17595	59670	16320			73185	7395	43095	17340		16320	36720	15810	9945		6375	32640	3570	4335		9180	34170	5100	22185
14025	392700	39780			13770	19635	15555			116280	5865	55845	20655		17595	9180	6375	64770		3570	30090	4845	3315		3570	23715	4845	10965
8925	44625	27285			3570	4590	29325			65790	6375	30855	24990		5610	34425	22440	13770		10965	3825	6375	14025		17340	3315	9435	8670
28560	14025	43860			11730	28050	4080			130560	11220	63750	20910		6120	17340	13005	4845		4335	8670	7650	5100		66810	9180	6120	4590
29835	292230	26775			40035	27540	5865			119850	9690	77265	127245		22440	6120	21675	20910		23715	6885	3570	5610		50490	22950	5100	14790
5355	15810	17085			9435	21675	15555			45390	13005	17340	13515		24225	8925	49215	6630		8160	57375	3315	4080		59160	15810	6630	6120
6885	13260	24225			4845	90270	7650			84405	8415	15045	30600		47175	15300	6630	3570		4590	5355	5100	16830		25755	11220	24735	18870
33150	17340	46920			6885	12750	5100			31875	11475	30600	29580		70125	7140	21675	4590		3315	116535	14025	5610		22950	52020	3570	13515
5865	20400	40545			3825	10200	44370			27285	8925	18360	20655		16320	42840	5865	15555		3825	9435	11985	4845		19380	6885	5610	4080
45900	14535	14790			3570	6885	16830			25500	5610	58650	13515		10455	32385	13260	29835		3825	3570	3825	11475		62475	6120	5355	31365
23205	213690	46920			5100	28305	7650			84915	3570	24225	23460		5100	11985	4845	3570		138720	5100	3825	7650		38250	18615	10710	17085
10455	115005	57630			17595	6375	9435			63240	6630	15810	27540		6885	11985	4590	10455		3315	3570	6885	3315		43860	11220	5865	13770
8670	17850	18360			3825	42585	11220			15045	19125	37230	41820		5865	10200	5610	6885		4080	7905	3570	20910		36465	5355	5355	8925
4335	58650	30855			16830	5355	18105			85170	8415	21420	17085		4590	4335	6630	9945		4590	16575	9435	29835		42075	24480	3825	15300
10455	81090	87210			7650	4590	11220			70125	9180	13770	17085		10200	8415	6120	18870		34425	39270	65025	9945		28050	23970	4335	22185
9180	181815	19125			3825	11730	87465			40290	4590	17595	22440		8415	7140	4335	29325		3570	3570	12240	69360		29580	3825	9690	31365
3825	364140	35955			13260	46920	21165			58905	9435	14025	16065		5355	18360	8925	3315		23460	10710	4590	3825		64005	19380	9435	3570
70890	13515	61455			4335	12750	17850			33405	6120	31365	21165		3570	3825	13260	45900		7650	5355	21165	12240		78030	5100	5610	14025
75735	17595	40290			3825	15555	5865			46920	10965	17340	14790		35955	3315	89760	24990		10200	9945	44115	64770		45390	28560	8160	20145
49725	14025	40800			24735	14790	36720			81600	5610	77520	39780		10200	3315	65025	31365		11985	29580	4335	6375		26775	5610	4080	11985
3570	235620	38760			23970	47940	8160			117555	15555	53040	23205		93585	16065	6375	7140		20910	3825	7650	73185		35445	3315	11985	16575
85935	53040	52530			65280	14025	29580			125205	14535	56100	36720		7905	9435	3315	12750		10200	5865	6630	5355		52275	14025	7140	7140
48705	19635	57120			4335	4080	16575			39525	4845	16575	43860		5355	7395	11985	11475		5100	6630	7905	3315		74715	16830	4590	10200
21420	15300	38760			16575	60690	70635			55845	4845	66300	39525		6630	3570	7905	53295		12240	23970	3570	6375		49470	15810	10710	4845
62445	15555	276165			6885	13770	26775			40800	6375	26010	35700		3315	37740	25500	23205		33405	264435	15045	4335		32640	4080	17085	7905
123165	13515	53295			52275	5865	53805			63750	6630	38250	33405		5355	4590	14025	12495		7905	3315	3315	9945		42840	7905	8415	10965
6120	19890	249900			14790	6630	28305			37740	25755	20400	43605		7395	3570	26265	8670		7140	9435	58395	8415		45135	13005	8160	11730
33405	40545	78030			24480	47940	20655			17595	19125	49725	42330		44625	75480	6120	11985		7905	40290	3570	6885		26010	3315	8925	3570
3570	36720	150450			13005	10200	52530			47430	38250	39015	35445		73185	19635	5610	8160		6885	9180	16830	12240		24480	19380	11730	18870
36975	16575	102255			7905	8925	35190			46155	7905	14280	29835		32895	5865	7905	5100		4335	10200	20655	4335		13515	8160	3315	12495
124950	19635	550521			60435	4845	19125			101490	16320	41820	25245		8160	40800	13770	13260		20655	34170	16320	10455		51510	7140	8670	9690
12495	237405	20400			41820	3570	11220			59415	26520	72930	24480		3825	5610	5355	14280		11730	25500	8415	14025		74715	28305	21165	8670
47940	21420	83895			17850	11730	3825			44370	13515	49215	33405		3315	10965	52020	3825		13260	7905	3315	6375		18360	4845	14025	17340
70125	24480	402900			4845	4335	10455			47430	13005	46155	14790		20145	4845	3570	4335		9180	6885	3825	22695		58905	6885	12495	14025
190995	233580	42585			10455	8160	34680			58905	8415	72165	15555		9180	70125	24225	5355		5865	166770	9945	16320		67065	28815	5100	3570
10200	35445	40035			10200	7650	74205			15300	11985	17340	18870		17085	5355	14280	6630		10710	18360	5355	8160		58650	14025	16830	14535
175695	143310	39015			28305	6885	38505			92310	19890	13260	21165		21675	323290	7140	11475		6375	5865	5865	12495		69360	11220	14025	8670
23715	94860	14535			9945	177990	7395			79815	3315	24480	60180		5865	7905	5610	19635		30855	31620	4590	19125		56865	3315	4335	4335
16320	120360	132090			38505	6630	41055			58650	16065	17850	40800		20910	34425	9945	15555		6375	3825	5100	3315		16830	3315	10710	40800
54825	85935	25755			4845	23970	61965			42840	9435	49215	34935		6120	13515	8925	6630		15300	15045	7140	71910		41310	10965	13005	23970
21165	51510	46155			3570	6885	32640			18360	11475	42330	40545		15555	3825	14280	5100		13515	9690	6885	8670		29835	13005	9945	10965
5100	32895	61965			27285	6885	44625			48195	18615	24480	65280		24735	4845	6885	21420		181560	7395	4845	3825		52275	4080	8670	10455
77520	16575	18105			4845	10710	5100			79560	5865	57885	21675		43350	8415	10200	3315		33150	6885	4080	36465		54060	14535	11730	9435
12495	14025	21420			13260	9180	85170			68850	6885	15810	33150		51765	16830	16575	14025		11475	6885	56100	6120		50490	19635	5610	20400
11985	27795	36720			7650	9945	4590			30600	26010	48705	56610		17595	5355	25500	6630		13005	3570	68340	35445		14790	7395	4335	7650
7905	144840	89760			3315	6375	93840			18105	20145	36975	25500		3825	4080	4590	82875		73950	18870	16320	6375		135915	10455	8415	12750
13770	48195	35445			19635	5865	28560			98940	4335	55335	30855		24225	5610	5355	11985		77010	7140	19890	8160		174675	11985	4590	13005
12750	18615	17850			4845	11730	14535			99960	13770	40035	23970		72165	7905	9180	13515		120105	9435	31110	44115		18870	8160	9180	9690
3315	14025	64515			3825	81600	4845			72675	8670	21420	61455		20655	148155	65790	9435		198135	11220	6885	10710		26010	14280	9180	6630
130560	33150	46920			14025	30855	3570			119340	16575	51000	29835		12495	13260	28560	17850		17595	59415	124440	3315		34680	11730	19125	7905
7140	14025	15810			31620	46920	14535			55590	16065	48450	16575		30090	63240	11220	19635		13005	150450	3570	3825		46155	7650	7395	11475
6375	14025	40290			31875	7395	30090			31365	5355	45390	34170		10710	56610	3570	26520		4590	6630	29835	4335		19380	3315	8415	5100
10965	15045	79560			75735	3315	20910			17850	18360	57630	39780		15045	15810	15300	25755		15810	4080	12750	20910		69615	39525	4080	4335
37230	22185	17085			47430	47685	12495			79815	21930	26265	14025		3570	3570	16065	3570		7650	5355	4845	6375		39780	13005	6120	27540
53805	91290	34425			29070	26265	13005			79560	11730	30345	18870		11475	7650	4590	13005		15810	5355	3825	6375		28815	11220	8160	6630
6885	13770	55080			10710	6120	22950			133875	29580	50745	50745		10455	55335	16830	17595		73185	8415	4335	7650		26520	25245	7650	13260
19380	67320	42075			14535	6630	4845			132855	3825	36210	78795		3825	4845	4335	4590		237915	58140	5865	7140		23715	5865	3315	5100
118575	20400	14535			62475	10200	20910			99705	13770	24225	22440		21420	8160	3825	15045		44370	6630	3825	30090		86955	6120	3570	33915
11220	16320	22695			5100	7905	7395			13770	11475	59670	20400		9690	5610	25245	27540		24990	7650	35190	4080		45135	5355	44115	5100
13005	14535	14790			9180	8160	13770			123930	25500	33915	21165		27795	5355	9945	17595		43860	5610	49215	10965		52020	8415	4335	6630
5355	15300	13770			35445	18870	5865			17340	15300	163200	24480		3315	6630	6375	20910		8415	4080	13260	5355		20400	20910	4590	5100
3825	78285	20910			5865	20400	8925			84915	10965	47685	40290		8670	5610	9180	23460		400042	77775	32130	5355		23715	5610	7905	14535
13515	158100	77520			7140	70890	10200			32130	26775	29070	43350		7395	14790	8925	7395		13260	3570	10200	5865		61455	10710	7395	10200
31365	18870	98175			5355	69615	8670			37740	6630	58650	23205		9180	29070	47685	17595		20145	4845	8160	3570		51000	24735	3825	5610
3570	15810	27795			23460	20655	10455			91545	10200	17595	26775		5865	4845	4590	11220		10455	7140	54315	5865		18615	20655	5610	16830
11475	16575	14790			3315	160905	4590			47685	4335	32130	29580		13770	11730	14790	3825		3315	6630	6375	10710		18360	29580	7140	5610
36465	15555	113475			4335	48195	41310			23715	20145	117045	22950		7905	47685	7650	3570		25500	4845	4335	25500		23205	4590	3825	15045
3570	90015	27795			82365	204765	72420			62985	10200	63240	59415		9945	10965	7140	4845		5865	10455	11730	3570		79560	11475	13770	3315
12750	235365	17085			19635	19635	4335			61965	12750	50490	21930		30345	36465	44370	6630		179010	4845	15555	9180		43350	26775	16065	5610
20655	32895	379196			12495	179010	4335			36210	4080	90015	33660		27795	31110	4335	8670		8160	8925	5100	5865		174930	26520	4335	3825
70890	268005	290445			11730	105570	21165			59925	13770	50490	28050		3315	11730	10200	13005		4590	18870	3570	10965		39525	6375	10710	14790
14280	304725	15810			20655	59160	14535			31875	11475	14790	36210		14025	6885	30855	40800		9180	4080	14280	13005		57885	14280	13005	10455
16065	339915	46920			6885	98175	5355			84660	3570	15555	44370		9435	31365	5355	24225		8160	3570	14790	6630		39015	13260	5610	10710
8670	38505	47685			3315	38250	6120			16320	6375	14535	19125		11220	16320	4845	24480		11985	17085	3825	4845		33405	5355	10710	5610
4335	22440	150960			29325	19635	8925			19635	12495	73695	45900		9435	3570	3315	4335		5610	12750	20145	11985		101490	16320	6885	7650
6885	41820	327240			51510	55590	13515			46386	11475	13770	54570		6120	20145	21420	5100		12750	4335	8160	11985		21420	10200	6630	27285
5610	257805	41820			15555	18105	6885			17085	10965	106080	44625		10965	17085	10200	20655		12495	10200	3570	20145		22950	17340	11985	13770
87465	30090	22440			5355	49470	7140			21930	9180	26265	45390		19380	7395	16830	23970		4080	4335	5610	3570		64770	8670	10965	20655
8160	19890	21675			6120	23970	3825			18105	14790	14280	21420		4590	12750	3315	4335		48450	9435	4335	11730		15555	5100	12750	24735
15045	41565	115515			104550	183600	4080			17085	16830	20400	39525		5610	3825	21165	6120		19635	38760	9180	3315		13515	3570	6375	12240
6375	14280	13260			32385	114495	3825			16320	6885	74205	34935		8160	6630	6630	50490		13770	13515	14025	56100		22695	14280	5355	16830
12495	36465	21675			24735	21165	4335			34935	17085	41055	67320		12240	20655	8415	6885		7140	7650	4080	5355		51255	6120	4590	9690
7905	34170	44370			21420	62985	5355			13770	10200	85935	35955		19890	7140	10200	59670		9435	10965	6375	12495		30855	4080	4590	15300
27285	81600	42840			8415	24225	19890			24480	6375	16830	91035		4590	35955	14025	24480		9435	6375	3825	42585		23460	9945	17340	21675
9180	164985	17595			4080	18615	19635			78285	14535	76500	31620		19125	6120	18360	18105		31875	10965	4335	3570		23205	28560	8160	14790
28050	66555	14790			3315	16320	43095			25500	15810	56610	23970		5610	20145	61455	30090		15555	5355	9690	5355		36975	24480	13005	6375
6630	158865	6885			30855	18615	37995			67320	8925	23970	16065		123420	21420	13260	24480		19380	3570	5100	102765		17850	4080	6630	24990
14535	46665	33660			8670	170850	29835			22695	16830	44625	16320		23970	6120	31620	29580		4080	6120	3570	3570		27795	6375	9435	5610
5610	228480	9435			5100	21165	14535			42330	20655	46155	29835		4080	80325	3315	4590		31875	17340	4845	5100		36975	5610	12495	10965
8415	41310	8160			10965	39525	47175			13260	22185	62475	37995		24225	86955	6630	5355		10965	22440	4080	18105		58650	5865	7905	3315
19125	15045	4080			15555	103530	29070			13770	17340	18615	68595		30345	6375	8670	125460		11475	7395	4845	7650		67320	3570	8670	10200
4335	51510	8670			5865	50235	11220			43095	15045	19380	31110		7395	3570	5100	4335		10965	4845	6375	3825		97920	6885	9690	7140
12495	100980	37995			7905	70380	4080			16320	14790	86700	36210		8415	5610	31110	9690		13770	20400	6120	8415		32895	31110	6375	16320
23715	15555	6885			8160	22695	4845			18360	18105	52530	45135		24990	4845	30090	12750		16830	3570	10200	3570		24735	11475	9435	16830
8415	81345	8415			13005	15300	9435			15045	26010	31875	36975		43860	11475	10710	16830		8670	6885	6375	7395		75225	11220	6375	13515
88740	373936	40035			5355	52020	29835			46410	9690	39015	62475		17085	10200	9435	8415		16065	5865	11985	6120		50490	15810	30090	28050
4080	24225	26520			4590	228480	13260			14280	35700	18105	17850		7650	4590	33915	6120		20910	3315	6630	6630		32130	41565	4080	5610
4845	60945	34170			6885	282285	22950			60945	4845	17340	17850		39015	5610	23460	5610		7395	6120	36210	7650		22440	5610	9690	5610
29070	207825	9180			7650	61200	12750			62730	21675	25500	29835		56865	35955	6375	14790		9435	7905	13515	14535		41820	16575	29325	9690
39525	26775	36975			4590	80325	4080			35445	6885	47685	15555		13005	47430	6630	17850		5355	3825	11475	15810		20145	11985	7395	3825
57885	566350	20910			5865	55335	3825			35190	31875	32385	14280		20145	12495	12240	19380		5610	10710	5355	5100		27285	4335	5610	11730
13770	18105	32895			3570	123675	8925			21675	7650	14280	26010		7395	43350	9945	6120		37995	4845	8670	8670		59925	16065	15300	15300
15555	173400	32385			16320	28305	9690			17340	13770	13515	14025		8415	8925	18615	5100		14280	48195	5610	11985		129285	7650	9435	13770
49215	17595	5355			4335	114495	4080			21420	17850	21930	48195		50235	46155	35955	3570		6885	7905	9690	3315		45135	6375	4335	9180
8160	806622	9945			6120	61965	4845			43095	5865	34935	55080		27030	49470	5610	10710		40545	16575	4080	3570		41310	15045	11730	8670
40800	70890	4335			11730	60435	5865			40035	6375	28560	18615		37230	3570	5100	5355		5610	3825	5100	4080		21930	18870	9690	8925
14280	95370	9690			7905	64515	4335			66555	10710	51765	93330		10455	4080	26775	7395		5100	5100	4590	4590		49725	4845	8925	6375
123420	20400	6885			7395	199920	26520			125460	6630	56610	18615		44370	24225	16320	17085		5355	3315	8415	5610		36465	8160	9435	8415
12240	13260	7395			10965	138975	5355			54825	15045	27030	57885		96900	5610	30600	10455		5355	14535	5610	5865		42330	18360	9945	15810
70635	19380	31875			18870	42330	40290			33660	11220	55845	54570		14790	20400	4845	38760		4590	6885	4335	8670		60435	4335	10710	17085
32640	20145	14025			5610	42840	21675			49725	3825	47940	43605		7140	6375	19635	108375		3315	6120	7650	4335		25245	13770	4335	5355
14790	737496	33405			5355	60945	5610			68595	20910	52020	17085		3570	37740	9180	14025		4335	3315	26010	6630		30600	6885	4590	4845
11475	16320	26010			7650	54315	14025			90015	16320	14790	21675		11475	40800	7905	6630		15045	3315	13770	11730		42585	18360	25755	32130
56355	15810	4080			4335	42330	20145			55080	19125	16320	58140		33915	5610	12750	7395		21420	4590	4080	39780		59415	15300	13260	9690
31365	183090	8160			83640	90015	9435			83385	10710	59415	42075		55590	68340	5355	4080		5610	8415	5610	20400		44625	4845	18870	5610
4335	32130	3570			3315	15810	5355			31875	4080	56610	30600		39015	19635	17850	47175		17850	3315	53295	3570		42585	4590	3570	3570
5610	35190	5355			4590	90270	18105			44625	23205	15810	7140		3570	5100	5610	9180		3570	5610	14280	17340		17085	5355	6375	9690
7140	24735	5100			4590	16575	7905			82620	14535	17085	4590		27795	19890	25245	13515		6630	4080	4335	4335		88485	3315	19890	17085
27795	41055	14025			7650	96900	22950			68850	3825	54060	9435		9435	14790	27285	22950		9945	8415	15300	6885		55590	13515	11730	14535
15045	45390	8925			7650	22950	4080			36210	21165	33915	10455		35190	16065	9435	61455		5865	14025	6885	21420		21930	4335	4590	16320
14790	39525	13005			12240	14025	20400			50235	8415	87720	7905		19380	11985	59925	7650		5865	6630	11985	9435		68340	20145	7905	8160
4335	19380	5610			15300	59415	64005			16320	14790	43095	6375		37995	13260	30090	10710		5100	6630	86445	4335		83895	7905	5355	10455
16065	29580	15300			4335	15555	16320			28815	8925	40800	5355		9690	4845	4590	6120		7140	3825	34935	4080		35190	12750	7905	26520
5100	727828	9180			12240	141525	4080			17085	15555	69870	7650		57630	5610	4335	7140		15045	6885	39780	7395		27030	12495	13260	4845
3315	39780	8160			4845	31875	10200			15555	12495	30600	13005		30345	236895	3825	7395		5610	5865	22695	41820		42330	5610	14280	3825
4590	23970	4335			6630	45900	3825			20145	15300	44370	9690		171615	83385	31110	7140		11985	5100	6120	14535		25755	5355	4335	14790
7650	36210	101490			4335	15810	38505			51765	9180	87975	8925		39525	77265	23205	4335		45135	5865	10200	3825		33660	4845	11220	6120
17850	175185	24990			10965	49980	25755			97665	8160	58650	3570		4845	5610	20145	7650		215985	5100	19890	89760		90015	4335	9435	6120
10965	15555	49215			8670	39525	4080			17340	6630	16575	6885		15300	13515	13005	12240		20400	4590	4335	18870		38250	23715	10455	12240
56865	16575	4845			26010	50490	14280			113220	3570	80325	6630		8670	73185	4590	3825		7140	5610	6630	7395		27285	9945	6375	3825
59670	39525	26010			3315	21165	5100			130050	7140	33405	4845		78285	13770	5355	36975		4590	8670	23460	5355		93840	4845	8415	9690
16065	30090	34170			7140	17595	9945			45645	5355	21420	5865		72930	14790	15300	16575		5865	5865	11730	10455		55590	11475	11475	11220
133110	51765	146880			7140	32640	5355			14025	16320	62985	6630		32640	8160	38250	4590		8160	3825	14025	4590		55845	13770	4080	22185
3825	15555	68085			19125	15045	4845			43860	13260	21420	5610		20400	18615	6375	9945		7140	8925	27285	13770		130050	3570	4845	9180
4335	17340	4335			10710	79815	6885			68595	13770	35190	4590		23460	3570	7395	56865		10455	5100	5610	12750		51765	9690	9435	5865
7905	27285	106760			4845	61200	40800			64515	7140	43350	18105		93075	41565	14025	297816		4845	10710	6375	42840		20655	15045	9180	5610
3570	82365	5355			3825	64260	16065			19635	24225	59160	4845		66810	3315	9180	3825		11220	7905	23460	6120		33405	4845	14025	5355
12750	30090	13260			4080	13515	5865			26010	25755	30855	14535		13515	79050	4335	5100		4335	4080	12240	6630		42075	7140	21420	10455
5865	74205	32130			5100	362100	5100			48450	11985	27285	31365		17595	15555	36975	7140		27540	4080	5865	52275		227970	8160	14025	4080
3825	101235	8415			3315	82110				46920	13260	13260	23970		29580	5355	4590	24225		49980	8925	8415	4845		15045	3825	6630	7395
3315	169065	23205			5100	163455				54315	17085	23205	8415		11985	6885	6885	17085		14025	8160	18105	7140		19380	6885	9180	12240
17085	14025	28815			10710	57630				24990	28815	15300	3315		73185	54570	23970	3315		5610	9945	19890	4845		18615	8160	3315	7905
7650	97155	13005			10200	208845				21165	14025	45390	10455		5610	7905	12495	37485		7140	3825	24225	4590		70380	17850	4080	7905
9945	19635	4080			5355	58140				22695	7140	21675	24225		76245	44625	10455	9690		33915	5100	18105	11475		41565	5100	4080	5100
5100	27795	38760			3315	24225				29835	3825	32385	12495		86700	87465	4845	19890		9435	3570	7650	6120		79305	3315	7140	9690
5355	35700	3825			8925	21930				13260	10200	13260	10200		16575	17085	10710	23205		6375	4590	9435	5610		36975	11730	6120	18870
4590	44115	19380			3825	36720				58650	20655	29070	8415		212160	64260	5100	9180		8670	3825	114495	46410		28050	5610	5865	14025
5865	20655	29835			5610	48960				79305	8415	13770	4590		19125	39780	4080	13005		10710	4845	13770	37230		62730	3570	25500	12240
22185	18360	14025			4080	40545				20145	20655	13770	10965		8160	14535	18615	3570		4845	4080	29835	4080		35700	8925	26265	4590
31110	97155	14025			7905	64005				35955	19125	24735	3825		45135	21420	18105	4080		7905	5100	45900	23205		41055	13515	10710	16320
81345	23460	50745			16830	31110				38250	3570	29325	7650		4080	4080	7905	16830		46155	9945	29580	4335		57120	7905	28815	5355
13260	327396	5610			7650	128010				28815	17850	14535	5610		5100	4080	13770	5865		5865	14535	17850	17340		66045	8670	5100	9435
112455	92055	8925			3315	33915				37740	11475	37740	21420		8415	5865	4845	97920		18360	10200	10200	75990		116535	10200	10710	8415
3570	84660	79560			11220	41055				61965	52020	13260	11475		97155	18360	14280	10200		5610	4080	13005	16575		15555	4335	9180	4590
41055	559943	3825			75990	27030				27540	18870	35445	4845		43350	8670	8160	14790		9945	16575	4590	15810		71910	12750	26265	10200
6885	91800	3315			7140	200685				14535	18870	17340	17085		71400	145860	15810	6885		71145	5865	4335	43350		30090	5865	8415	6120
15045	98175	10200			6885	16320				53040	17595	15045	8415		71400	6120	3315	20655		5865	24735	3570	13770		66045	4590	5610	26520
13005	91545	11220			14535	66555				61455	3570	20145	12495		44880	4845	5355	5100		20655	3315	58650	40290		28305	24735	14535	10710
6885	94350	27795			5100	118320				83640	4080	38250	4080		47175	15555	5865	4335		5355	11475	10965	109650		52785	6375	14280	20145
15810	43605	6885			3315	152745				26010	37740	27030	4335		78540	3825	7140	4335		8670	14535	11220	90270		66810	10965	6630	10965
7905	114240	16320			6885	57885				92820	7140	14535	23205		15555	7395	28305	5100		8415	5355	16830	5865		22440	13260	9690	8670
3825	743157	7395			5355	15810				96900	7905	13515	12240		263136	14280	4335	13005		8160	9690	9690	3825		46920	8925	5610	10965
26775	67575	17850			3570	92565				43860	11985	6120	3570		88740	3570	14790	54570		3570	17595	22950	6885		158100	9945	4080	6120
9435	26520	15300			24735	27540				72930	15045	3570	6120		153000	3315	14790	11220		18360	49980	3570	10965		36975	7395	6885	3315
14790	41565	7905			4335	42840				68595	13005	7395	6885		38250	5100	9180	10200		8925	11475	4335	8415		113730	3570	32385	5865
9180	75480	3570			202215	99450				32130	27285	5100	11220		9180	11220	37740	14790		7650	4335	16575	18615		15300	3315	6120	4335
56865	103785	10710			5100	36975				58140	4590	9945	20655		3825	35190	4080	18615		8415	3570	5865	17085		54315	8925	4335	15045
70380	20655	17595			11220	49980				121635	11220	10455	7650		17085	9180	41820	14025		5100	39780	6120	13515		59670	11730	8925	26265
23205	18360	36720			9945	39015				63240	3570	4590	5610		11985	5865	51255	3570		9180	10200	6885	11220		48450	5355	8415	58395
114495	22695	3570			5100	35445				149685	3315	8160	6885		114495	64260	15045	10200		4590	8160	13260	10965		47175	14280	5610	24735
45645	288915	22950			65790	75735				36210	4845	4335	10200		4080	36975	17085	14025		5865	9945	14025	7905		77010	8925	12750	8415
34680	18870	7395			44115	16065				43350	10200	4335	15555		16320	5100	23460	23205		12495	34935	5865	3570		27030	21420	6120	26265
4335	13260	33150			3825	18105				65280	4590	6375	7395		35445	10200	18360	7650		53550	8925	6120	11730		28305	4080	18870	11475
37485	29325	30345			43605	14790				21930	17340	9945	18360		75735	53805	9180	20910		6885	21930	4590	6375		28815	18615	31110	10710
15300	27285	15810			26775	25245				13515	8925	8160	6630		55590	20655	4590	6375		7905	10965	18870	36210		19125	9690	5610	5610
30090	39270	8160			18870	40800				42840	3825	4335	5610		147645	9180	4590	10710		5610	3570	11985	3315		13770	3825	7395	7650
6375	30600	64515			5865	36465				51255	24225	6375	11730		4845	31365	19635	7395		5865	11220	5865	8415		15555	7395	3570	23715
5610	34425	211905			25755	124695				36975	7140	4590	10455		138210	40290	8415	7650		5865	4845	9945	9180		62730	4335	10710	20145
23715	24480	4590			4335	32895				95115	7905	3315	15555		146370	5100	7650	11220		3570	4080	3825	5100		27795	4590	9435	13005
3570	501596	54825			25755	31365				46410	22695	5355	10710		8160	13770	15045	9690		5100	6120	4845	6120		43605	12495	5865	13515
5100	40290	45390			21675	25755				31875	15810	4335	6375		35955	28050	3825	4335		10200	12750	4080	9180		74205	17085	14280	32385
8670	602067	6630			64260	169320				37485	20400	14025	7140		45390	9690	25500	121125		11220	11985	12750	35955		33150	3570	9945	11985
208590	44880	8925			9690	23460				24225	15810	7905	10200		25245	25755	5355	19890		3315	16065	3315	17340		51255	11475	5865	16320
5610	276930	9180			5865	87210				55590	21675	5610	26520		41565	4335	5610	7140		21420	5100	6885	19635		29580	6630	8670	12750
9180	65025	14280			46155	17850				45390	12240	12495	13005		10710	13005	6630	10455		8160	3825	9435	6630		82110	15555	14025	22695
12495	119340	8670			6630	24735				65535	18105	28050	10455		7650	6630	8160	41820		9435	6120	6630	7140		45390	3315	9690	3825
6885	225165	36720			8415	112710				23715	17085	7140	14790		94605	19635	16065	3570		7650	5610	8415	4335		44370	5355	10455	16830
5100	79560	4335			6885	49470				37230	26265	13005	11475		6120	10710	16830	7650		3570	13005	3825	19380		26265	7140	14535	11730
7650	93330	22440			74205	34425				58140	16830	6885	6885		50490	4845	67830	6885		6630	13770	11475	6120		35445	22695	11730	14025
19890	48450	5865			33405	16830				37485	19635	11730	9180		25755	36975	13260	5865		9180	15045	6885	6885		60435	13260	14535	13005
13005	74715	19890			37740	16575				23205	4590	3570	8670		49725	17340	4080	15555		9690	5610	11220	5355		60945	3570	12240	11220
26010	45390	5865			26775	27795				68595	24735	7905	6630		9690	37230	32130	20145		6885	3825	9435	11985		52530	11985	10455	5100
4335	15045	27540			4590	31365				87975	24225	5610	6375		4845	9180	33915	15300		5610	10455	51765	14535		25755	6375	13005	4080
4590	79560	29580			26775	17595				41055	12495	6120	12495		32385	4080	27795	8925		11730	5865	9945	207825		27795	9690	9690	11985
4080	435730	15300			65025	14535				57375	17595	16320	10965		47175	19635	18360	8670		19125	8925	31110	7905		36210	9690	16320	23715
20400	268770	14280			17595	29070				40545	4335	7905	11220		54060	6120	13515	25245		22695	4590	3825	8415		28050	10200	21675	6885
5865	219300	10200			79560	32130				113475	20655	5355	8670		7395	29835	7650	17595		3825	5610	9435	3570		19635	5610	10455	7140
13260	18870	5355			64005	15045				86955	20910	4080	19380		82875	42840	5610	7395		29070	5100	15300	14790		56100	6120	15555	11730
6375	136425	7905			7140	18615				100215	7140	24480	11985		17085	81600	5355	3570		8415	9435	5355	41820		21675	10965	7905	28560
7140	16320	5100			6375	23715				82620	20145	14280	6120		40035	27795	28815	12240		5100	7140	7650	5355		32385	18360	7140	10200
17085	49980	6120			112965	34680				70890	21165	21420	5100		25245	44370	38505	6630		17085	10710	12240	5355		156570	5865	30855	4590
80580	234040	9435			104805	21420				63495	13005	13260	9435		5355	35445	5355	17595		9435	3315	9690	8415		44625	3315	20910	15045
59670	46155	102765			6630	20655				16320	22695	3570	7905		62475	11730	4080	9690		5865	9945	36465	9945		21420	12240	29835	15555
62985	184365	53805			64515	14535				69105	30855	8415	7140		71655	8160	4080	14790		15810	3570	8670	4845		16575	6885	6120	11730
42585	80325	16065			18105	32640				68085	20655	18360	7395		10710	41310	13515	8670		16575	6630	4335	4590		37485	9945	9180	20145
10710	115515	5865			8670	14280				78285	19125	8670	7395		36210	15045	5610	3570		8670	4845	4335	30600		37485	9180	17085	15300
15555	95370	121890			23460	47940				57885	28050	8160	3825		146115	83385	3825	16575		8925	22185	3825	5865		62730	22185	5355	3570
20145	235875	69105			8670	170340				70125	24990	9180	5100		15555	45135	5610	15555		7395	6120	58395	20145		38505	7140	9435	8925
6885	111945	4845			10200	74970				62220	13005	22695	17595		20145	20400	6885	8160		35700	5865	10200	8415		31875	4335	24990	21930
7650	51255	32385			6120	47430				44115	16320	6120	7395		19635	47685	6630	10710		10710	32385	28815	3315		58395	31110	10965	14535
4080	66810	32895			5865	59670				24990	7395	7650	3825		106590	8160	14280	36465		10710	5865	11730	8670		21420	5865	16065	3825
5100	47175	21675			28050	106590				86445	3570	4335	11220		30090	18105	18870	19635		3315	208845	8415	10710		39270	15810	14535	3570
24225	91290	3315			29835	19890				33915	15555	11220	4335		36975	10710	7905	15810		7650	3315	7650	13770		20145	7140	17595	17850
9435	539468	18360			77775	35700				62475	37485	8670	3570		138465	5865	8670	41565		8415	13770	10200	12495		24225	7650	13770	12240
14790	270810	15300			7905	14535				17085	37995	9945	4080		52785	15045	8925	12495		5610	5865	6375	6120		36720	3825	9945	4335
6630	187170	23715			60180	134895				52530	18105	4080	10200		35955	49725	14790	5865		13260	3315	7140	7395		18870	14790	8160	16320
4335	32130	21165			3825	101235				41820	16320	14790	3315		15810	37740	4590	5100		7905	11985	33915	14535		43605	13515	8415	7905
3315	17595	18105			28815	29325				65280	49215	20400	7905		62475	3570	7905	19380		8670	3570	13770	13005		40800	7650	13770	7905
3570	503847	4845			67830	14790				16320	43605	7905	14280		7650	5355	5100	20655		23460	7905	8160	20910		18615	3315	11475	12495
16065	42075	58905			5100	15045				27540	41820	3315	8925		22695	10455	5610	11985		3315	28560	16320	24990		67320	16065	8925	8415
189720	23460	8160			8160	19125				23970	46155	6885	19125		49470	40035	13770	11985		21675	4335	11475	12750		77010	7140	10200	11985
3825	167535	50490			3315	141015				64770	16575	4590	5100		17850	14025	4590	30600		7140	9690	5100	24225		44115	7395	6375	7650
38760	32895	20655			38505	209610				48960	46155	16320	10965		60180	5610	8925	12240		6630	31620	7650	36975		14790	5610	19380	26010
6630	64005	40545			8670	251175				13515	31875	20400	13770		11220	10965	6885	13260		4590	6630	9435	31365		60690	7395	6375	17850
13005	369658	45900			9690	73440				16830	24480	9435	13770		21420	9945	5355	15810		7140	8670	18105	17085		127755	5865	30855	12750
14790	514144	4845			9435	20910				35700	21420	6885	5355		147390	4335	10455	12750		12495	20400	27030	11220		37995	8670	8670	9180
10455	426570	22695			14790	25245				72165	25500	9690	7395		20145	156315	11475	3315		4590	8160	5100	16575		79560	3570	33915	8415
5610	40800	4590			34425	115005				84915	84405	54825	23715		116025	6885	10455	8925		3570	47175	9690	18105		30090	4845	18360	4080
3315	36210	4080			5355	21165				24480	37740	9690	12495		12495	13770	6120	146880		7140	4590	9435	5355		29325	8925	12750	5355
5355	14790	7140			5610	187170				72675	25755	20400	8670		13260	21165	7905	45645		5610	28815	8160	7395		14025	11475	10710	5610
4335	17595	23460			9690	25500				51510	104805	5355	6375		5355	6120	7650	6375		11730	100470	4335	3570		99705	11730	6120	5355
5610	31110	10710			45390	173145				76755	15555	9690	5355		15045	11985	13260	30600		15045	5610	10200	6885		56100	6885	22950	5355
5610	173910	23715			7395	16575				44880	19890	18360	13515		23205	24735	7650	10710		5865	23460	5610	20145		37740	15810	32640	36720
4845	102255	73185			27795	19125				86700	16065	6885	9690		17850	196605	3570	8160		4335	11475	38250	10200		26520	10965	5610	9690
64005	107355	30855			19890	20400				25755	20400	10200	21675		80325	7140	8670	8415		5100	30345	8160	7140		32895	43605	16830	3570
4590	201960	20655			10710	227970				15300	28050	15300	4590		34935	9435	33915	4845		15300	55590	4590	5610		62985	9690	22695	14790
6375	33915	7650			22440	176460				52275	29580	9180	4080		29580	3315	15045	16065		17595	9180	25755	7395		25500	4080	20400	14535
4845	127755	32385			14025	166770				29835	24735	8415	9180		4335	6630	3825	8160		5610	10710	26010	16575		40800	39780	12495	11985
11220	358020	4080			35190	106590				16320	31110	4335	3315		11475	27285	29325	7140		7650	6630	5865	3315		47685	8925	21165	10200
16575	406725	26265			4845	92055				61710	30345	20400	4845		20655	19125	6630	3315		9690	25245	8670	3825		99195	14025	19635	9435
5355	43860	25500			7650	29070				15555	15810	10200	10200		8160	28815	8925	11475		4335	14280	6120	12750		52530	15045	17850	10200
91800	37995	5355			11985	88995				85170	15555	13260	4080		29325	13515	21420	17850		4080	8670	3315	3570		44115	4590	19125	13005
6120	18360	28815			5355	18615				15300	16320	15300	16575		8160	7140	9180	3570		25755	8670	10710	25500		81600	11730	31875	8160
8160	295266	4080			3315	135660				28305	17850	12240	16575		160140	22695	7905	11985		3570	3315	4590	4335		84915	4845	13515	14535
78540	198390	4335			28305	21420				89505	18360	5355	17085		46155	4845	3315	3825		6375	3315	4080	8160		13260	6120	9690	6375
138720	16320	5610			6630	69615				51510	30600	8925	4845		7650	45645	4590	8670		6120	5865	3570	8415		36210	33150	7140	7140
77520	302430	9180			4590	59415				39525	23715	28305	9435		59415	11475	5355	8670		28305	18105	6630	9435		57630	16065	12240	13005
5610	30090	7905			4590	61455				58140	14025	5355	9690		4590	23970	30090	9180		23460	10965	8415	10710		14790	26520	12750	12495
6885	62475	3315			6375	118320				53805	33915	14535	21930		7905	284325	4080	4590		3825	4080	3570	5865		13515	4845	22950	8160
211140	229500	64005			15555	22695				73695	55080	5355	13005		8670	4590	35700	4590		3570	11475	19380	7140		51510	10200	7395	27540
191760	324360	15555			22185	195585				119340	25755	9945	19380		21420	72165	8415	4080		7650	39270	18870	5100		44115	20910	14535	8160
14025	321276	4845			45645	316455				32895	31620	10710	15555		20145	18105	5100	8670		6375	123930	17595	7905		44115	22950	25755	8670
58395	143565	6885			14535	38250				108885	25755	8925	4080		7140	27540	42330	4590		8160	7395	3570	5610		45135	3315	23460	14535
45645	23205	3315			3315	32895				54315	29835	10200	3315		82110	8925	9945	28305		6885	6120	10200	13005		31875	10710	20145	7140
42307	43095	7905			6120	16575				66555	43860	9435	5610		15810	75735	7650	10710		12750	3570	7650	7140		40545	4845	5865	13260
50745	248115	91545			132345	116790				78285	75990	4590	3315		25755	28560	9435	6375		7905	3825	4080	6885		13515	10200	23970	8415
125970	41310	10710			4590	39525				40290	46410	8415	23205		55845	3825	46410	4845		5610	3570	3825	8160		42330	13260	17595	4335
158100	131325	42585			16320	32385				50490	66045	4335	16320		36975	42330	10710	6885		4845	15810	4080	8925		25500	10965	20655	7905
21930	18360	34425			41820	53295				28560	43350	4845	5610		23460	4080	10455	5100		4335	3825	15555	8160		13260	7650	22950	3825
49980	302685	75225			5865	243015				66810	46155	6375	3570		120870	116535	3315	4845		14025	12750	5865	58395		25500	11730	8415	8160
41310	145350	27795			5355	171615				27030	16575	8670	8415		106845	16320	17085	12240		14535	6885	8670	8160		23715	8670	20145	5610
224655	293250	31110			9690	162945				72930	75225	6120	4590		24480	4845	4080	33405		19890	5100	8160	9690		45645	25755	33915	24735
11985	591161	23205			17850	175695				65025	22950	16830	10455		67320	80325	16830	6375		4590	62475	5355	6375		24735	10965	20145	19125
86190	107355	139230			5865	32640				52020	27030	10455	12750		20145	16830	20655	14790		3825	9435	26265	23715		33915	3570	18360	10710
62730	264945	68850			10455	133365				24480	25755	3570	8415		231285	22185	7140	14025		47430	10455	9690	7395		104550	5100	9690	3315
41820	30600	34170			11730	57120				53805	19635	9180	13005		204255	4080	29325	4335		7140	5610	60945	6885		45390	22950	49980	12240
76755	169320	23970			19890	110925				151980	41820	8670	8415		9180	7905	9180	4080		15810	11985	7905	7650		31110	4335	25755	8415
46920	58905	15045			29835	14790				87210	22185	19635	17850		127755	6375	4080	10965		7650	18870	18105	5610		27030	15810	25245	4845
52785	434853	80580			19380	29325				40545	45900	13005	16575		32385	5610	25755	7395		4845	13515	7140	4080		17340	15300	25245	7395
193035	75480	108630			6120	28560				55845	16830	22440	16575		15555	9180	5610	5355		3570	11475	160650	4335		35445	34680	24225	10710
75480	14535	6120			5355	18360				84915	51510	3570	27795		22185	8670	5865	32385		10455	13260	65280	4590		44625	6885	6885	16830
52785	173910	87720			7650	99195				47685	48450	8925	7395		6375	8415	29070	9690		12750	4845	11985	4335		36975	6630	35955	16575
118320	28305	9180			10710	31620				95115	25755	13770	8925		89760	7650	8670	17595		7140	5100	25755	9690		38505	15810	63495	11730
5610	4080	8415			13260	110160				84405	17595	7905	8925		4080	13260	7395	9435		4335	8415	3315	10200		86955	14790	26520	4080
37230	196095	25755			14535	27030				65790	27540	4845	11985		8925	6885	4590	7650		42330	9690	11220	3570		20910	3825	34935	13515
168045	66555	3315			27795	20400				14025	15045	7650	4335		31110	32640	71655	7395		6375	3315	4590	31620		21420	16065	9945	3570
23970	10200	10455			6120	6885				20655	54825	11730	3825		104805	3570	4845	14535		10710	4080	9435	38250		13260	6630	14280	11730
112200	34425	14535			20910	4080				34680	16065	10455	15555		100185	57630	15810	6120		5100	3315	16830	14025		54060	12495	13770	20145
14280	6375	22695			19635	92565				48960	24480	10200	6375		12750	8670	7395	3315		9435	11220	13005	6630		41820	11985	28305	17595
9945	19890	3825			75480	29835				13515	24480	25245	11985		3570	46665	37995	6630		3825	9435	68085	10455		14535	17850	30345	6375
15045	11730	18360			10200	55590				27285	60180	7140	11220		10965	5100	8160	6120		5610	5865	7140	5610		24735	10965	26775	9945
95370	3570	7905			5355	4080				41310	32895	9945	7395		3315	15045	4080	3570		6630	5355	29070	22950		22950	6885	11730	11220
4335	90525	21165			76245	95115				32385	32385	19635	9180		17340	9435	8925	4845		3570	62985	4080	13005		23460	18360	22185	6885
32640	16065	19635			28815	4335				108885	27285	10965	14535		28815	45135	8670	25755		10455	30090	11475	7140		17595	9180	7650	15810
5355	4335	5355			111435	3570				49470	18360	16320	11730		48960	8670	5865	27285		22695	11475	6885	7140		30090	19635	29580	11475
154020	139485	3570			43605	60945				77520	15555	5610	11475		65535	3570	5610	16320		4335	47175	6885	11220		30600	8160	6375	7395
142800	62475	3825			12240	69105				55845	23970	8160	3315		104295	16065	12495	5100		9690	37995	9180	4590		29580	8670	16575	12240
88485	154785	5865			13515	133365				92055	51000	16320	10965		17340	8670	3315	43860		4845	3315	8415	7650		60180	23715	27285	3315
78030	10200	13770			6120	76755				62730	20655	18105	6630		18870	19380	8670	4080		8925	10710	20400	11475		50490	12750	11985	13260
49215	50745	9180			3825	14535				84660	14280	6375	32130		90525	9180	15810	12240		9180	4590	4080	3315		17340	28560	18615	6630
132345	22185	4080			7395	14790				42840	47430	16575	11475		4335	26265	5355	7905		7650	32130	8160	4590		15045	9435	31875	4335
69360	188700	5355			56865	12495				104040	40290	10455	9945		12495	7905	16575	6120		15300	15810	14280	13260		40035	12750	18615	9690
256761	7140	28050			36975	6120				37485	35955	13005	9690		5355	4590	7140	6885		3315	153510	6630	4080		30600	11985	19125	9180
103020	9435	28050			66555	4335				57630	27795	18360	10965		17595	24480	6375	16065		9180	10965	5865	36720		25755	8925	9945	28050
29835	9435	10455			9690	3315				76245	42330	8415	36210		4590	4845	19380	4080		7650	6375	13515	10710		25245	7395	17850	10965
38505	18615	7140			15810	209865				110160	77265	8160	20655		6885	10710	21930	14535		4080	6375	3825	9180		51765	8925	9180	8160
89250	8925	5865			8415	8160				37230	58874	42075	7650		29835	10200	9690	6885		3570	3825	6885	34680		33150	4845	10710	4080
7395	10710	15045			6375	26775				52785	49470	12240	3315		56355	23715	4845	6120		9690	28560	4590	8925		46920	29070	12240	5865
53550	55590	7395			7650	151725				82620	14535	6885	23460		15555	8160	7395	16320		188955	27795	5100	6885		15810	30855	11985	10200
160650	162945	20400			30600	84405				30855	24480	14280	13515		5100	32130	8160	19635		4590	363582	4845	3570		36720	19890	39015	5610
166515	23715	48705			11730	38760				79560	51765	22440	9690		124950	9945	7650	4080		20910	14025	19635	8670		27795	13770	24480	6120
169830	9945	4845			112965	51510				31620	18105	15555	8925		134895	10200	10455	4335		5355	27540	4080	12495		20910	11220	22440	29835
8925	106845	6630			9690	37230				41820	17850	9945	16065		4845	4590	57375	9180		104040	6630	5865	14280		23460	3825	8160	16575
12240	60945	18360			4845	64770				50235	29070	3825	17085		34170	3315	7650	17850		4335	12495	18870	4080		25755	8670	20145	11730
4590	15045	9435			7395	71655				95880	21165	20910	3825		5865	115005	14790	16575		5610	6120	21420	4335		46665	39780	25755	12495
9180	71400	18615			68595	16065				20400	61965	13005	3825		75990	3570	8925	3570		4335	7905	4845	43350		29580	7650	26775	10455
39780	4080	19380			292485	157335				46920	27030	3315	12495		31620	174420	10200	12495		11985	11475	44370	13770		15555	4335	31365	9945
8925	8160	6120			471750	32895				22185	104805	14280	4335		27285	4590	4335	15810		60435	21420	5100	4335		64770	4845	18870	5865
44370	11985	20400			189975	105315				13515	52020	16065	5865		36720	3570	17595	20910		4080	26520	3570	5100		21420	18105	18615	11730
74970	16830	12495			62475	20400				23970	49215	14535	7395		51510	6375	5610	17085		5355	65280	6885	3570		15300	4335	23205	3315
74205	66555	3825			42840	45645				70125	40545	5100	8415		46410	5610	4080	5100		7905	21930	4845	10710		13515	4845	20400	15045
6375	181560	15045			82110	51255				23460	32640	6375	4590		6120	5100	21165	22440		8160	14025	11475	6120		24225	15810	6120	10455
168555	4335	13770			22695	32130				17085	32130	6375	6630		22185	9180	13770	17595		6885	43605	60690	8160		63240	17595	28050	5100
106335	12495	4845			18105	17850				45135	58395	17340	7650		28815	10710	5865	5610		4845	30600	4080	6630		51510	11985	6375	14535
118830	4080	20400			13260	17085				34935	74460	16065	8925		4080	3570	17850	16320		9945	7140	4080	4590		55845	18615	16575	10200
79305	12495	6120			37995	35190				61965	48960	7395	4845		35445	3315	7650	6885		4845	25245	5610	7140		21675	5355	22695	7140
11475	58395	48195			17085	14535				24225	88740	12240	25755		12495	5610	20145	5100		4845	30855	8670	5100		62220	16575	9690	11730
54825	185895	14535			15555	226950				57630	44370	14790	23460		30345	3315	5865	37995		3315	5100	3570	6375		16830	5610	7905	17850
20145	3825	16830			24735	33660				86955	23205	8670	14280		100980	8925	18105	5355		3315	35955	6630	6375		82365	10455	8415	5610
99450	9180	6630			66045	38505				54315	29070	11475	40545		81090	6120	11985	9945		3570	11730	5355	13515		44370	45900	48705	8670
88485	3825	19635			41820	39270				46920	17085	13005	33915		56610	3570	16830	7395		3570	151215	10710	3570		62985	22185	10965	7905
10710	6630	26010			37230	24225				94860	125460	9945	19635		13770	7905	3825	5355		5355	69360	10455	4845		28815	12240	5355	18615
14535	17595	61965			15045	20910				13770	104550	5100	29580		58905	18360	8925	16320		7905	6885	7650	9435		47430	15300	8415	13260
3825	15300	3315			13770	192270				50745	41055	9435	39525		66300	5355	5100	5355		4335	36465	10965	10710		13770	7650	19890	8925
54570	118320	22440			44625	18615				49215	14025	5865	14280		6375	4845	8160	5355		3315	9690	4845	21165		117810	10200	20910	8415
132090	116790	10710			370515	28305				29835	65535	9435	16575		20145	3570	10965	10455		8925	18360	5100	3315		14280	18360	26265	7650
92565	33660	11730			349350	96900				78030	98175	8925	18105		7140	5610	31365	9435		8415	107355	17085	6120		94860	20910	21675	6120
32640	93075	55080			434520	13770				128010	68595	18105	27030		10455	23970	4845	5355		3570	16575	84915	16575		19125	14535	33660	4590
9690	4590	29070			30600	15045				58395	45390	3825	27795		13005	3315	5100	7905		12240	3315	84405	5355		18360	19635	9435	9945
3825	65025	9180			261885	36465				50235	190740	3315	17850		3570	15555	3315	10455		16320	67830	3825	6885		57630	23715	9690	13770
75735	232273	4080			16575	15045				78795	32895	9945	22185		62220	4590	4845	7650		3825	13005	4335	4590		45135	20910	20400	5355
8160	33150	58395			13515	197370				38505	73185	11220	36210		6120	14790	11985	20400		5100	17850	6120	6375		38505	15555	17340	4590
102510	43350	5865			16320	46920				16065	132600	21165	22185		19890	4080	45645	7395		20145	21930	33150	7905		15555	14025	17085	3315
8925	613166	4335			13515	111435				60945	42840	10710	36465		40035	5610	9945	14025		14280	53295	15045	3570		73950	11220	11220	20400
10200	562748	24735			16320	228735				42330	111690	21930	53805		16575	6630	19125	31110		75990	74460	9180	4845		17850	39015	25500	20400
56865	27030	21675			184110	45900				48705	41820	24480	15045		3315	4590	5610	28815		13005	27540	69870	4590		53295	59670	16320	27285
74205	23460	6630			197115	164475				80835	67320	8160	34935		32130	7905	25245	3825		13515	28050	4080	18615		78540	3825	26775	40035
14535	404916	5865			95625	72420				56100	40035	4590	19380		32385	20400	22185	4335		24480	4335	68085	5100		44115	18870	32385	27285
47430	117300	9945			21930	110925				18105	30855	6375	22695		8670	129285	8160	3570		9435	63750	8925	12750		21420	27540	5100	14535
183345	167535	6375			42330	56355				53805	23205	8160	62220		106335	18105	27540	6885		6120	4590	22440	4080		24480	26775	7395	26265
35445	22440	33915			17085	107100				71655	18615	15300	34680		9180	15300	7140	7650		5865	10455	10455	3825		126225	8925	27030	16320
14790	19380	35445			89760	19125				42840	55845	6885	58140		7395	20655	6120	11220		27795	9945	16830	16830		36465	6375	5865	30345
20910	14535	96390			18360	339915				52530	13260	10455	33150		16830	25245	4080	3570		21420	8160	10965	8925		25500	4080	33405	19380
20910	71145	4335			83895	16065				57885	56100	11475	15045		5355	133110	12240	5610		9180	133365	3825	5610		18360	25245	17085	16320
97410	20655	4590			74460	26520				14280	47430	15300	29070		17850	24990	9180	9435		4845	5355	8160	6630		62730	19125	32640	94095
317805	619877	9180			13515	93075				38250	51255	4080	39270		7650	44370	8160	18105		4335	5610	3825	65790		64260	10710	5865	35700
969478	202470	33915			33405	468042				40545	32640	16830	16575		69105	19380	5100	12240		37230	5355	3825	7905		17340	17340	63495	54060
196605	18615	45135			14535	14025				56865	95115	16065	14535		10710	44370	13515	4590		106845	4845	16065	6885		23970	18615	15555	28560
22950	18870	19890			178245	21675				21165	19125	4590	17850		14790	70890	10710	115260		16320	16320	11985	8670		24480	24735	11985	15555
15810	49215	160650			19635	24735				38505	62730	5100	14025		5610	75225	4845	6630		8670	7140	6630	10710		35700	42585	15810	20910
40290	13260	69105			41310	17340				18615	89505	8415	22185		50235	80835	9945	8925		28815	6375	4845	50490		64770	12750	21930	28305
129030	16830	71400			153510	29580				43350	26010	23205	39270		3570	30090	5865	4335		9690	5355	3825	20655		31875	33405	21165	18870
114240	17085	9180			114495	14535				14025	69105	4590	51510		7140	43605	9180	34425		3570	4335	4335	8160		33150	14790	17340	69360
283711	41055	3570			87720	77010				15045	23460	5865	28050		13515	22440	25755	27540		4335	3570	4590	13770		27540	16575	19125	17850
13770	67575	10455			43860	15810				24225	59670	15555	16830		18615	18615	8160	9945		19890	7650	3315	3315		84915	7905	9180	42075
184875	241995	6630			33405	84660				31110	34170	4080	15555		19890	17595	47175	11730		40035	3315	9435	5355		55845	54570	33660	55845
26265	15300	5355			127755	26010				23460	56610	4845	75480		7395	20400	12750	13260		46665	6120	4590	58650		66810	4080	19125	22185
20910	273615	3825			121635	87465				14025	27285	3315	25500		3315	17340	3825	6630		46410	8925	4590	4080		32895	25245	51255	21675
628924	342720	24480			72675	39015				35955	66300	3315	44880		33660	21930	37485	20910		9180	7905	10455	5355		45900	17595	6375	39525
22695	239955	11730			62220	80325				50235	118830	4080	22950		8160	256020	5865	97410		5355	181560	8670	4590		56100	22950	12495	14025
210120	64260	15300			65535	71910				70125	55845	7905	93840		28305	19890	62475	4335		11475	29325	9435	8160		14790	17850	12240	21165
15045	13260	8415			35190	19635				33150	16065	3825	17850		8670	28305	6630	7140		15300	265455	3570	4335		43350	13260	27030	42075
26775	24735	5865			34680	31620				79815	13770	12240	7650		52020	37995	4845	9690		20655	37485	3315	9180		26010	32640	11475	15555
275400	16830	3315			22440	22950				19380	30090	11730	8415		60945	27795	9435	9180		4845	6375	10965	8160		79815	18360	9690	15300
25755	14025	3825			249135	45645				52275	112965	4080	8670		41055	19890	8160	16575		252705	4080	6375	4845		52785	28050	19890	47685
527334	15555	5355			25245	37485				25755	57120	5865	8160		72675	21930	21930	11730		13515	11475	5100	5355		64260	16575	14790	23970
38250	339915	15810			99450	13515				62220	57120	11985	12750		13260	98430	25755	4590		8415	5610	5355	4335		46920	7140	22185	40035
747463	81855	3570			138975	19890				64005	79815	3825	13005		44625	73695	20910	7650		18105	79815	3825	11475		40290	35190	10200	45645
50490	134640	16320			96390	21930				19890	28815	6120	3570		5355	49725	11475	29325		11220	4590	3315	10455		42075	15810	14280	20910
72930	16830	5355			14025	16575				53295	80070	5355	14280		14790	21420	8670	10710		16830	29835	13770	5100		55590	26775	13005	62475
63750	21165	6630			210120	31110				50745	19890	12240	3315		25755	28305	11475	4845		7395	6375	5865	9180		53040	3570	36465	86955
60690	13770	6630			46665	15810				63750	49470	4590	6885		17850	29580	3825	7650		15555	9690	5865	5610		65025	15555	15810	49470
262395	96135	8415			83130	68595				58650	23205	5355	7395		3825	23970	10710	35700		40545	11985	3570	7905		50745	14025	7140	36210
329205	43860	29325			73440	15300				64515	42330	6375	7140		10710	123675	22695	12750		59415	8415	9690	4845		119595	15300	12495	41055
18870	21420	17595			47430	88230				48705	85680	11220	3315		19890	16320	7650	39270		13005	8670	8160	9945		21165	31620	5610	52785
140250	26010	10710			101490	22695				42840	44370	9690	3315		9945	185640	18870	5355		11985	10200	14790	5865		19635	17340	16320	57375
112200	110925	12240			17340	17085				42075	25500	11985	3570		14535	66555	6885	5355		13515	3570	4590	15810		73185	32130	9180	54060
322551	606621	16830			13515	18105				23460	42840	3315	8160		20400	16065	9945	21675		8160	20400	5610	10965		50235	20910	6120	60690
1008478	150450	9435			29580	354780				43095	32385	9180	4335		11985	40035	22440	24735		19890	21675	7650	8415		93330	20400	14790	18360
215220	16320	19635			28305	61710				25755	59925	8925	5355		5355	29070	24480	18360		3825	52020	47685	7140		62475	24480	18105	29580
125205	19890	235875			25755	51000				60435	69870	4335	4335		16830	17340	8670	6885		27540	25755	5355	23205		70380	15810	9180	111435
614161	101235	95625			21420	16065				65280	80835	13515	7395		21165	202725	3825	25500		19635	38505	7140	6120		65790	10455	12750	47685
154275	17850	3570			86190	371280				83130	97155	6120	20400		4335	84150	7905	6630		13260	3315	7905	9945		79560	5100	18105	50745
125205	20400	4080			41565	14025				37485	30345	6630	3825		6630	26775	26010	67320		15045	11730	139200	5865		52785	10710	6120	99705
348840	13260	53805			72165	156570				38505	27285	4335	10455		9945	13770	20400	34935		10200	10965	45900	7395		62730	7140	10200	64515
260610	203745	45135			14535	181815				83895	39780	7140	13515		42585	16575	8415	37230		25500	14535	30345	6630		40290	11985	11985	45645
293760	16575	35445			99705	16320				29070	18105	11220	5610		5865	101490	8415	3570		3315	18615	14025	7650		13260	26265	16065	24480
130305	25755	7905			31365	201195				40800	13770	4080	8925		6120	16830	24990	24990		10710	12240	5100	13515		13260	8670	5865	64770
548835	15555	23715			18360	16065				28560	22695	9945	13770		7905	73185	11985	7650		6375	21675	4590	7905		45390	3825	6120	32385
337950	22185	174675			260355	265965				53295	31620	7905	6375		8415	140250	62985	20655		20400	4080	6375	6375		25500	8670	7905	291210
147390	48960	7395			64005	19125				29835	36210	9945	20910		23205	17595	5610	9690		3570	6885	15810	23205		51510	24225	8670	39780
377512	254490	62475			108375	30090				26010	18105	10710	11220		25245	22695	6375	4080		6885	112355	10455	5610		48960	8670	5100	62985
74460	634678	6885			246330	27540				64515	67320	8925	10710		14280	14025	11475	7650		5865	14025	5355	9690		32385	12750	3315	19890
317985	81600	9435			27795	46410				57630	19635	13770	3570		5865	24735	4080	5610		7395	11985	9690	8670		46920	7650	3825	47430
986213	113220	32895			348075	222105				38250	18105	6630	15810		31875	19635	12750	6120		17085	6120	61455	4590		26265	4590	6885	13770
394206	119850	23460			24735	134640				14025	30090	19125	4845		6630	16575	5865	13260		5100	15555	9945	4845		35445	11475	4845	17850
338060	19380	16320			36465	46665				16320	75225	16065	8925		8415	59415	7650	10200		10710	13515	3825	27030		46665	6630	4590	86190
364650	126735	4080			72420	22185				21930	27285	11985	8160		14025	114750	3570	23205		25500	6885	13770	19890		66555	13260	17085	34680
741678	23970	4590			91035	23460				28560	73695	7395	9435		6120	70635	35700	28815		8670	28050	8670	3570		14025	14535	3825	50745
72145	16830	6885			53295	21165				62220	36975	9180	6885		25245	68085	56100	9435		32385	6630	6630	7140		15300	28050	8670	84660
309291	206550	9945			74460	23460				70635	13515	13005	8670		4335	27285	25755	23460		5355	5100	4590	11220		51255	20910	7905	74460
23970	23205	35700			66810	41310				23970	17850	14025	3825		81090	330990	3570	4845		14790	15810	11985	3825		55335	15045	8925	28050
176205	15300	5865			26010	60690				75990	16065	8925	5355		9435	14025	5355	55335		52275	3825	19125	4080		37995	13260	27285	42330
342210	98430	45900			36465	25245				14535	44625	13515	5610		14535	45900	3570	3570		28305	6375	6630	15555		41565	19380	3570	54315
95370	175950	37740			53550	40545				16575	17595	9435	4590		8160	31875	9180	5100		6885	10455	15300	4080		56610	3825	6630	41310
136935	18360	3570			73185	48705				70125	43350	7650	12240		5355	72675	15810	20655		90780	5100	5355	4845		19380	6630	7650	16320
558595	14535	5610			40290	49980				27030	63240	5100	5865		6885	36465	5100	136170		94605	10710	18870	11220		21930	32640	3825	18870
101745	47175	11985			23715	60945				91290	19125	17340	15555		14790	28050	27030	10455		86955	3315	5610	5610		55335	24480	13260	42840
81090	897472	21420			218025	19125				64515	22185	42585	8925		4590	105060	4335	7650		33405	6885	8415	6630		33660	22695	4335	19635
301410	36975	5100			58395	95115				18870	45390	8415	8670		14790	306255	5100	12750		30855	4845	10200	20400		20145	36975	12750	53805
18360	15555	36210			15810	81090				51765	31365	3825	3825		13005	78030	10965	7650		82365	13005	7395	4335		53805	12240	4590	83640
297330	174930	3315			297585	64260				77520	46665	8925	3825		5610	113985	12495	3570		49215	6375	22185	5100		21675	14025	5100	63495
96135	59415	13260			19380	45645				46155	43095	22185	3570		5355	18360	3315	7650		106080	4080	12750	6120		29325	5355	3825	41055
247095	182835	55845			42585	26265				47940	33660	17085	7140		10965	56610	37995	3570		51000	3315	3315	6120		34680	46410	5355	32385
132345	57375	9180			14790	20910				79305	44115	18615	9435		13515	31365	25500	5610		23970	7650	17085	34935		57885	91800	10200	38760
13770	17340	3315			20145	100980				48960	51510	5610	5100		9690	85935	10965	5865		44880	21165	13260	4590		15810	6885	5610	106845
49470	321762	21675			64005	21675				58650	49470	10965	23970		16320	132345	67575	5100		38760	3570	7140	7650		40290	31365	19380	45135
143820	473701	7395			136425	188799				20145	18615	6630	3315		11730	121890	23970	68085		60690	10710	7905	7140		28560	16830	5355	73440
165495	18615	13005			225675	19635				19380	34680	14535	4335		6375	72420	6630	21675		11730	8670	4080	5355		28050	4590	6375	18870
13260	311331	10710			81600	39780				45390	49980	8415	5100		6885	36465	5865	16575		98430	3315	7650	20910		32640	27540	8670	14280
127755	562095	11985			241740	174420				57885	48195	4080	16320		16320	383520	15045	4080		12240	8160	84915	18870		39525	34425	4590	29580
191760	71655	17595			315690	45390				133620	23205	8160	14790		21420	100215	51255	16830		18870	8925	30855	10710		25245	13770	29580	45645
270555	184110	28560			27030	451095				57630	15045	10200	8925		35955	97410	13260	7905		10965	3825	5610	8670		14535	41055	3570	64515
175695	723208	21930			24480	279735				15810	18105	3315	12495		9945	510000	33405	12750		44115	8160	5865	3315		41820	46155	4335	61455
170595	238935	18105			54315	43860				104550	58395	9435	11220		34935	282540	21165	219555		35445	10455	63750	24480		30090	20655	10455	23715
234600	303960	48195			19890	18615				44370	13770	9180	6375		10710	19380	15300	5865		47175	5100	4590	6885		55590	10710	18360	39015
289656	562478	37740			163200	91035				28560	46410	10965	5610		19380	62220	17595	6375		3825	45645	5355	7395		63750	21930	11220	35955
46155	13770	16065			211905	114240				66045	65280	8415	7395		10455	18105	8925	25755		7905	3315	38505	3570		24225	10710	13005	49215
247860	316264	21165			231285	253980				14790	20910	13260	20145		5610	37740	29325	11220		5100	5355	11985	19635		46410	3570	3825	99705
447082	38505	61965			93585	90525				20655	97920	11220	6885		3315	40800	34680	23715		7395	9435	10200	17340		106845	29580	6120	51765
162945	40290	90525			61200	406589				20400	30855	4590	6375		35955	25755	3825	6885		12495	115515	8670	23205		51765	25755	19635	20655
27795	23970	6630			264690	84660				42585	39525	13770	6630		74205	166515	12495	8670		22185	4335	3570	10455		19890	31875	7650	88740
240465	136425	26520			257550	279480				65280	31875	17085	7395		16575	172125	4845	7140		3825	3825	4845	6120		55335	4080	10710	32385
129030	136170	22185			130050	22440				46410	75225	21930	3825		33660	311100	8160	16065		7140	3315	4590	8415		19890	5610	12240	58650
80070	77010	9180			68595	465375				70380	45900	5610	3570		112965	14790	15810	17085		4590	5610	5865	7140		53805	11220	5865	16065
29580	226950	35955			33405	19635				38250	57375	8925	4845		17850	162180	6120	15045		5610	3315	8415	7140		28050	11730	27795	16065
191944	83640	14535			222615	56865				83640	33660	7140	9690		13515	23970	13770	36975		22185	5610	19380	37740		14025	22950	22695	36975
18870	85425	19380			37230	37740				58905	79305	12495	8160		32640	36465	3825	4335		17085	6375	29835	22440		29325	7905	14535	50235
175185	219810	37485			196860	72930				63750	22440	6120	9690		9945	68850	7395	9945		22185	67575	17595	4590		35445	7395	12495	65790
162945	28815	51510			29070	88995				79305	47685	4080	8160		27285	33405	5610	4590		23970	5355	3570	4080		27795	4845	9180	36720
14535	83895	13005			20400	20400				91800	49725	10710	9690		22440	34935	6120	6375		16830	5865	98940	14280		32895	12240	14790	76245
31875	23460	4590			99705	54315				81600	22695	18360	4590		10710	100725	10710	3825		15045	7650	17850	10710		40545	7140	11730	36975
31875	26775	4845			30855	19890				34425	64260	10965	5100		18360	32385	21165	18870		16320	6885	22185	7395		14025	9435	14790	85425
48195	19890	5865			22695	150195				31110	88230	9945	4335		39780	418200	8925	7140		31875	103530	3825	3315		21420	3315	4080	49725
234600	29070	24225			52275	56865				18870	105570	27795	6630		9435	72165	5100	5865		32640	6885	15300	19380		17085	9690	19635	78795
61965	418965	58650			24735	22950				24735	86700	11475	7905		13260	19380	11730	7140		14535	40290	33150	7395		19380	18615	4080	17340
13770	244800	15045			52275	45390				96390	133365	33660	5610		28305	270045	9690	7140		45645	8925	78285	11475		55590	12495	8670	28815
42840	205020	68850			18615	81600				60180	47685	11985	4845		37740	19380	10200	8925		395250	9945	15045	8415		47685	6885	4590	54060
141015	89505	14280			66555	114240				14535	80070	14280	7140		22695	28050	15300	9690		219810	9690	3570	3315		50235	17595	7650	43350
37995	15300	4590			125460	19380				21165	16830	10455	6885		27540	36210	12240	3825		53295	4080	36465	14280		54825	15810	8670	15555
35445	107610	24225			13515	18360				48195	47940	9690	5355		16065	145860	3570	4590		33915	3825	53040	17085		57120	14790	18105	14790
472668	53040	7140			71145	15300				29835	76245	10710	3825		35700	31110	4080	45900		13770	8415	7395	5865		33915	12495	38505	74205
72420	333237	8160			113475	170850				19635	142800	10455	10455		21165	52530	4590	13770		20910	23970	5610	4080		20910	4590	36975	16830
239700	31110	12240			16830	111435				62220	46410	8670	10200		9180	24225	22440	6375		290700	5610	20655	14790		19380	6120	3825	25245
58905	21930	25755			189975	30855				37230	63750	7650	13515		7395	20910	4335	13005		28305	5865	10200	11985		14025	21165	5355	79560
107100	86445	33915			41565	92565				13770	77520	4080	5100		8670	13515	5610	5100		21930	3315	51255	7140		24225	17340	5100	52275
97920	55845	20910			61455	137445				90780	32640	5100	10710		21675	239700	10200	30345		30345	124440	8925	9945		29580	32385	17340	46665
13770	46410	4335			75990	21165				39780	37485	12495	18360		5865	18360	25500	14535		258315	6885	23970	11220		85935	4845	26520	69615
275145	26520	42330			45900	84405				27030	15045	4080	8160		9435	40035	11985	5610		14535	3315	5100	5100		66045	21420	11985	14790
16830	16575	18870			36465	20910				63750	20400	8670	10455		13515	16065	18360	5610		35955	4845	22950	10710		27795	20655	12240	29325
145350	166515	20145			132855	230775				40035	94095	13005	6120		6120	20145	14280	3315		14535	40800	40545	25245		17595	11220	18870	19890
13260	44115	10710			263160	144585				20910	59925	5865	6885		3825	26520	10455	4335		13770	4080	56610	6120		28815	20400	10965	49470
382986	88230	42585			28815	29325				27285	46410	11985	3825		20655	48705	4590	15555		18870	21165	8415	3570		72165	15045	10200	15810
13770	18615	19125			47685	24480				21930	22950	15300	18870		22950	21165	9180	20400		18360	3825	23715	29070		43605	6120	10710	37740
136170	27540	4845			23460	53295				37995	23460	7905	6885		13005	26010	10965	49980		63240	10200	58395	14790		19635	4335	9435	69105
62730	41055	3570			14280	213180				41565	58650	4845	8415		21930	13260	9945	9435		15300	12750	6885	10965		49725	17850	30600	26775
461735	21420	6630			20145	372555				33150	58140	27540	3825		52785	75735	9690	4590		17340	3825	3315	9945		15555	6630	23715	70125
222105	27030	27540			36465	116535				13515	15045	16065	5100		6120	17595	3570	10965		15810	10455	11730	5100		26775	14280	24990	19380
78030	28305	27540			18870	117045				48195	56100	14025	33405		5610	56100	21675	8415		38505	5865	3825	4335		42330	8670	8670	17595
104295	31365	4590			4845	14535				33405	28815	12750	3315		12750	22950	7905	6375		37740	4845	4590	7905		36720	38250	17850	14025
244800	14535	9435			10965	72675				62475	30600	4845	9180		15045	65790	3570	14535		15300	4080	4080	4335		48705	4080	13515	55590
52275	387345	6375			33150	42840				57120	62985	19380	3825		10710	26265	19635	4845		37740	3315	35700	3570		18615	10965	7395	67065
25755	91035	6375			8415	86445				19635	60945	5355	23715		3570	78540	27540	9690		13770	4080	8415	49215		39525	4845	6630	32130
128520	243270	40800			14025	45900				33660	62475	11730	4845		15810	176460	10710	61455		32895	4845	6885	8160		28305	3570	5610	148920
19380	375870	14535			128775	155550				27285	79560	3570	6120		45900	90015	11475	7905		16575	14535	8160	12240		16065	15555	16065	27285
33150	20145	25500			21420	239955				14790	28305	12750	4590		6885	23715	5865	6885		18105	5100	3315	8415		34935	28305	15045	29835
86190	38250	5355			73695	63750				58650	43860	33150	5610		10455	53040	20655	14535		15810	10710	5100	4335		31110	13260	22440	14790
35700	223380	13260			45645	341445				71145	15300	3825	3825		3825	28560	5355	11475		25500	11475	20400	8670		50490	25755	4335	49980
26265	60180	4845			4335	89505				17340	31365	18615	10710		4335	365670	11475	16320		22695	64515	3825	4590		21675	9945	4080	44625
340632	163455	9435			15300	15555				58140	112455	14280	13005		7395	17340	20910	6120		54315	60690	47940	20655		58650	19380	14280	82875
16065	493935	34935			5610	25755				104550	39015	12495	5355		26265	17085	7140	8160		34425	46665	9180	8670		26775	8925	5355	24480
21420	376635	57120			4080	95880				44370	17085	6630	9945		9690	15045	14280	4335		121635	245820	3825	9945		32130	14280	8925	29325
34680	33660	68340			9435	76755				25755	28815	11730	7395		17595	304470	14535	29325		18615	65280	16575	9435		22950	3570	19635	40290
106080	261375	8160			5865	21420				72675	89250	4845	12750		17595	66045	35700	49980		348330	54315	27540	11985		30345	9945	10455	36720
18870	26520	18615			5355	36210				29325	159375	20145	7905		16575	486795	15300	69360		43350	47430	4845	4335		17085	19890	5100	35955
326400	241485	9690			11475	19890				33660	97665	7395	10710		4080	15810	10710	35700		49980	268515	4080	7395		21675	7905	13005	28560
54315	62985	16320			19125	215220				44370	56355	23460	12240		6120	388875	6885	8925		459000	77775	26520	3315		25245	21675	6120	31620
35445	17085	4080			5610	14280				52020	51765	8925	4080		36465	28305	25245	38505		27285	60435	3570	9435		24480	5865	8160	74715
351390	15810	14280			5865	114495				71655	103530	18870	6120		9690	103785	19380	7140		48450	613791	5100	8670		18870	13005	9435	84150
131070	63240	6885			5865	45645				64260	60945	7905	13005		11475	27030	24480	8925		54570	67575	3825	3315		17340	14280	14280	34425
516096	16320	6630			3315	13260				105825	60180	9945	10455		18870	15810	17850	16830		43860	131580	16065	5100		13260	13260	13770	34170
14790	85170	37485			4845	14535				18615	100980	7650	19380		14535	66555	6630	6120		80325	90780	3315	8160		18105	11220	9435	67830
15555	278205	19125			4845	22440				28560	56355	4845	15810		5355	15045	14535	14025		20145	91290	9180	13770		17340	13260	18105	28305
58905	106845	5355			4080	117045				103530	90015	5865	3570		16320	99960	3570	6375		32895	49980	11985	12750		15810	9690	9180	48705
206805	26520	30090			3315	51765				85935	36465	12750	13770		10965	16830	4080	6120		82875	653177	7140	51255		45135	13260	4080	16065
111690	47430	4590			71910	13515				21675	70125	28050	4845		19635	30345	5610	10455		31620	411291	11220	19125		21165	19635	11475	33405
320766	395760	3825			40035	21675				49980	85425	14025	11220		4335	115770	6120	15300		26010	75480	29325	20400		13260	29835	15300	21675
853864	529890	8670			5610	40035				136170	33150	6375	10710		6375	58395	25500	12495		20910	50235	14025	5865		67575	25500	23205	16065
425101	63495	3825			8925	50235				82365	60435	3315	16065		4590	25245	18870	60945		122910	76500	25500	8160		17340	3570	19890	26265
36720	22185	35190			4335	15810				16320	40035	17850	6630		3570	122910	19125	5610		36210	72420	13770	11730		53040	20145	6120	23970
730638	155295	4845			88485	233070				17340	52020	26265	17595		17595	23205	25245	5355		29070	151215	20400	26775		65280	4080	8160	31365
17850	27285	14535			14280	16320				119340	129285	12750	4590		3570	88995	13515	5865		32895	104295	6630	12240		26265	12495	4335	27030
27795	205275	8925			4590	47940				76245	77775	12750	5865		29835	18870	4335	38250		62475	179520	8160	7140		41820	18105	4590	71145
56100	279480	33660			5100	14280				23715	71910	32130	10455		3315	13515	3315	4845		72930	44115	31110	10200		20910	27285	6375	28305
792383	190740	3570			13005	33660				94350	63495	9180	14025		50745	15300	6630	13005		22185	46665	5865	15300		32385	29325	10200	30345
364116	36975	16320			11475	59415				34425	55845	13515	11985		8670	20145	4080	11220		627810	141015	13005	14535		36975	7905	9180	45900
436815	27285	5355			61200	53295				40800	26265	5355	9690		90525	134895	32130	7395		31875	49980	4845	17085		42840	14790	18615	51000
82620	59670	16320			13005	73695				13515	60180	10965	9435		3825	102255	8415	9180		13770	74970	5100	4590		22185	18105	54825	13770
306255	221850	6120			4335	18615				97410	49980	16830	3825		15300	72165	15045	43605		328950	66300	10455	45135		27030	11475	5100	28815
21420	74715	53040			148410	94605				27540	51510	16320	11730		6885	25245	4590	24735		30345	58650	16830	4080		16830	17595	14790	94350
406215	14280	3825			9180	21165				26775	16065	8415	19380		6630	235875	13260	13260		337620	42075	4590	6630		35445	15300	17850	39780
40290	31110	62985			17085	53550				55080	146115	7140	19890		22695	124440	35190	10965		52275	112200	9180	8160		28560	5610	16830	15810
499922	424065	21165			10455	66300				27795	46155	7140	11220		3825	412590	8160	24990		55845	52275	3825	13515		28815	21930	7140	13515
279480	203235	5610			3570	25245				25755	48960	3570	19890		78795	126990	12240	4845		263160	69105	16320	10200		21165	6885	11985	30855
169575	182070	4080			30600	17595				110415	55335	17085	5355		13005	20145	15555	16065		52275	55845	9435	6630		81090	13515	15300	64770
573959	223125	4590			4335	31365				58395	57885	11730	14535		4590	18105	17595	8415		24990	68340	4845	13770		36975	16320	8670	32130
772937	25755	14535			7905	34425				20910	27795	21165	20910		29070	24480	13260	5355		30345	147135	5610	6375		34935	14280	14280	67575
105060	18615	105570			73440	47175				101745	94605	3570	12750		13770	23205	18870	13260		39015	99195	15045	4845		27540	22695	8415	13515
224145	18615	14790			61710	14790				85680	34170	4590	5100		27285	17850	6630	6375		191250	50235	8925	3570		37230	14535	8670	32895
289170	17850	6630			70380	33405				102510	82365	13515	18105		29580	58140	6630	9690		122400	408785	7140	4080		63750	6630	6630	33660
420750	351390	6885			38250	160650				13515	87975	15045	5610		4335	46920	14280	54825		19380	45900	8670	27540		79560	7395	10965	27285
580599	35190	6375			51000	19635				54060	163455	15300	8670		17595	106335	27285	30090		14790	42585	6375	4335		48450	4080	16320	18105
107100	17085	5610			35190	13515				76245	71910	13005	11985		3825	520455	8925	69360		23970	62985	9180	9435		30345	7140	4590	60435
53721	49980	11730			53295	31110				140250	48450	14025	7650		19125	18870	12750	4845		61965	53040	11220	9945		44625	15300	6630	17850
20910	94605	3570			30600	20145				177225	53040	10965	5610		28305	18615	3570	81855		17340	60690	29580	5100		46155	31110	6375	16065
43095	13515	3825			8670	114495				65025	37740	9180	11730		8415	490110	10455	8925		38760	40035	5100	12495		14790	12240	5865	43860
205785	18360	83895			36975	71655				95625	51000	5610	11475		51510	201960	5865	10455		18615	44115	4335	14790		13515	9690	11985	49215
13260	24990	18615			22185	29325				90525	17085	22695	15810		16830	156570	23205	8670		21420	94095	5610	5610		50490	3570	14790	52020
14790	340680	8160			3825	33915				47430	99195	14535	7140		4845	96645	4335	30345		20655	42330	6885	8415		34170	16830	11220	24990
24990	16575	14535			15555	38760				124695	78795	13260	9180		6630	35190	9945	39015		17340	223125	23970	11985		77775	13005	16320	102000
27285	27285	6120			3315	45645				98155	27795	36465	20145		27030	57375	7905	4335		13515	47685	4335	3315		67320	19635	8160	16575
21420	94095	4335			8415	15810				45645	33150	9945	3570		3825	56100	7650	4080		26520	59415	3315	5610		67830	14025	10710	31620
17595	59160	18870			9180	30090				81345	48705	15555	7905		3570	42840	6375	14535		24990	92310	15810	4590		14280	10200	21930	35445
17085	51255	32385			7650	15555				97410	65280	11475	3315		5610	61200	10965	11475		14025	54060	4845	16575		57630	5865	9945	16065
43860	513315	60945			10200	38250				82620	74460	11730	11220		33915	26010	5610	9180		23205	482138	13005	9945		71400	18360	28815	37230
38760	85935	3570			8415	59415				66045	56610	3825	17595		7905	16065	5100	5865		21675	104805	5100	5865		59160	14535	20655	93075
238425	14790	6630			3315	14790				19890	101745	13260	15555		7140	66555	5355	11220		19380	64515	27540	17595		20400	8670	24480	35190
52275	312375	12240			3315	258060				57375	26265	20400	10200		7140	17085	4335	28305		22185	297075	61455	5100		27795	10710	7905	41820
41565	97920	32640			6885	170340				89505	39015	14025	8670		8670	29325	7650	15555		15300	294015	7140	5610		44115	15045	13770	94095
52785	17595	13005			11985	54060				31875	47430	3825	6630		7905	20145	13515	5610		15300	1460979	22440	9180		55590	7905	15045	31875
24990	129030	24480			5610	453900				41565	55845	4335	17085		37230	157080	32640	13770		27285	92565	39015	11985		55590	12750	22440	29580
36720	299370	9690			37995	78285				21675	112965	10965	23460		5100	52530	6630	7905		14535	114240	10710	6630		45390	6120	8160	54825
91290	401880	9945			25500	94605				27540	65025	16830	10710		30855	24480	19125	18615		31620	130305	5100	8925		19890	14025	8160	111690
297840	69615	19380			5355	116280				108602	73950	16575	11475		8670	24225	10455	15300		19125	46410	7140	10200		168810	9690	4845	62220
18615	13770	6120			20910	223125				17850	30855	6885	10455		5610	131325	15300	13260		63495	69105	5355	6630		121125	8925	17340	46665
108120	94605	144075				185385				14025	127245	4080	6885		17085	65025	7650	10200		15810	182325	6375	12495		21420	5610	19380	26265
65280	154275	12495				18870				105060	74970	18105	13005		15045	33915	10710	7395		35700	57375	390853	5610		27795	4335	32385	17595
32640	136680	9945				47430				57630	47685	12495	7905		7395	102000	8670	8415		23460	334316	8925	4335		13770	14535	18105	76755
31875	255510	10965				94860				80070	82620	10200	21165		10710	114240	13770	11475		21420	52275	21420	4845		13770	19635	13005	74715
42330	309825	8160				22440				29580	71400	11985	5865		5100	23715	3570	4590		30600	47685	16830	3825		45900	14025	57375	70635
62220	35445	17850				363630				37230	20145	5610	11730		5865	20655	10455	4080		31620	157335	82620	3825		13260	10965	12240	21165
120615	343485	6120				338130				35700	69360	8415	7140		6120	35445	20910	11475		18615	51255	52275	17850		23205	13770	4845	25245
115260	92055	6630				71910				60690	14790	14535	11985		5100	65280	78795	3315		22950	161160	18870	17595		72165	15300	7905	43860
18105	85935	3315				499035				125460	22695	13770	6375		6120	78795	4335	18105		28305	112200	5355	29325		15810	10710	9180	19890
48195	490875	4590				15045				83895	18870	14535	21165		19635	248880	5610	14535		54570	109395	13515	67830		49980	21675	14790	31365
242250	192015	8160				27540				53295	123165	13770	25500		9690	15045	7395	39525		24225	124695	5100	19125		17595	5865	38760	105315
22950	120105	57120				353685				132090	14535	7650	3825		12240	41055	37995	13005		23460	125460	6630	34680		36465	9180	18615	19890
167790	16065	35955				14025				103530	48960	10965	14025		8925	20145	60180	6630		16065	59925	37485	37230		32385	6375	7395	27540
263925	213180	3315				150450				13260	51255	4845	13515		20655	26265	10200	3570		40545	252705	7650	17340		31875	7395	28815	26775
17850	354960	7905				33915				44115	28305	11220	5865		13515	118575	5865	13770		23460	74460	52530	31620		52785	21675	41055	17595
16320	109650	73695				16320				60435	92310	3315	21165		5865	27795	28050	30345		15045	45390	106590	27030		94860	4845	11985	26265
179265	161670	54570				134640				147135	57885	6630	13260		14025	111180	3315	8925		24225	64770	41820	14790		46155	9180	12750	22695
48960	27540	3570				86700				53805	17850	6630	15045		15045	13770	7140	20400		14280	60945	9435	26520		52530	5355	21165	17085
3315	262395	46155				123930				70890	115770	10710	14790		26520	17850	26520	23970		16320	55845	232560	39525		19890	10710	29325	14535
45900	163455	10710				126480				90780	14280	5865	11220		27540	28050	4335	13005		15555	40035	24225	61455		28050	13515	17850	37485
63240	47940	41565				35955				92310	54570	5610	13515		3315	13260	60435	4080		14025	166515	6630	19125		69105	6885	4845	58905
126225	33405	148665				145350				56100	20910	9945	11985		4845	28305	8670	9180		27795	93330	76500	77520		52020	30090	3315	21165
117810	44115	58140				98685				38250	65535	17595	27285		20655	258570	4845	3315		22695	366435	79815	37995		19635	19890	6375	41055
44880	175695	4845				17340				40545	38505	9435	4080		16320	40545	30345	5610		16830	1275014	38505	77775		18870	8415	10965	15300
87210	61710	9180				86955				37485	105315	16575	16830		52275	89760	10200	13005		35190	47430	11985	17340		44370	15810	5100	29325
55845	48195	15555				14025				20655	174675	5100	15045		5100	25245	32130	22950		16575	586975	15045	114240		64260	39270	6375	15555
66300	29580	5355				15045				15810	95115	12750	12240		7395	248370	4080	11220		33150	83640	5865	131325		181815	11985	23205	15300
188955	22440	22440				13770				16830	13260	12750	11220		12240	14025	12750	3570		18615	509698	7905	22440		40290	3825	8415	42330
57120	43350	3315				44115				14790	102510	20910	20655		21675	83130	25755	4845		13770	63750	21930	19890		58650	15555	5100	21420
37230	53295	11220				23205				46920	86445	16065	17850		8160	22440	19635	3315		20655	186915	82620	160650		42330	5100	4845	33150
11475	193545	5610				99195				31110	132600	3570	24480		3315	16065	14535	6120		14280	293505	6885	33405		33915	7650	9690	31110
55590	5865	11475				21420				62730	42075	4080	24480		11730	227715	29325	8670		14790	50235	5100	15045		27030	8415	5865	14535
307275	74460	35700				39015				23715	14535	5100	14280		4335	17340	18360	3315		933076	105060	15555	117300		119340	11475	5865	24480
91035	3315	3315				181305				20400	57120	8160	17340		5100	53295	9945	20145		23715	166770	5355	38250		69615	15045	15045	23715
23460	205530	54825				101970				18870	94095	13515	15555		6630	16575	28050	5100		18360	164475	9435	121380		14535	5865	4845	17340
3315	5100	6885				67830				44880	87975	10455	13260		16575	171360	3570	9690		30855	43605	5865	52275		33660	9435	8160	4590
43095	10965	20655				106590				24225	21420	32895	5610		7395	160395	5355	43605		16320	231285	9690	39270		24225	7650	5355	10965
33915	5100	42840				57530				160650	69360	10965	5865		5100	47175	6375	3570		21420	174165	5355	18870		54570	8415	12495	9180
58140	11730	74205				79815				37740	18615	4590	5100		4335	78795	35190	3315		72930	51000	5355	148410		31365	11220	5610	3315
149175	12750	12495				24225				85170	73950	16575	6120		6630	118575	6120	3825		16320	164475	9945	19635		20655	6630	11220	3570
87720	18360	4080				168300				14025	66810	3825	7140		13515	14535	15555	5610		43095	82110	7650	16830		33660	6885	8670	10710
5355	23205	13515				224910				51000	13260	16830	7905		4590	14535	13770	5865		52020	174930	11220	15300		13260	9180	31875	5610
5100	14025	8670				125205				13515	112710	32130	6885		8160	246585	3315	3315		36720	134385	5610	31365		73440	10710	16575	6885
16575	12495	8670				34680				13260	60945	26265	16830		8670	40035	11475	17850		19380	142545	8925	17085		46920	10200	9435	4845
7140	9180	11985				28050				30090	54060	19890	3825		3825	66810	21930	5355		30090	41565	7395	14280		18360	102510	13515	17595
26775	49215	14535				83895				116025	16830	24735	12750		7905	23460	5610	3825		14280	56355	13515	86955		20655	80580	6120	11730
15810	6885	6375				73950				22440	66810	20145	15300		3570	20400	4845	18360		36975	113985	10455	22185		97920	90525	33150	8160
14790	40290	4080				25245				122400	35190	17340	11985		3825	424320	3315	8925		17085	80580	24990	41820		23970	89760	15045	4590
123675	6630	3315				35700				14790	34680	17595	12240		9180	292230	3315	11220		30600	40545	6120	29325		76245	61455	7395	29835
19890	72165	77265				214200				28560	63240	29835	3825		24480	129540	4335	21675		13260	45645	5355	16065		45900	208845	46665	3825
108120	7395	33405				46155				51510	65790	23970	11475		8160	25500	31620	32130		14790	7905	17595	119595		28815	188700	15555	18360
11475	11985	37995				145095				75990	44880	35445	7905		18870	192780	15810	20910		14025	7395	50235	19635		23205	258315	12750	12750
10965	11730	6375				67065				79305	61200	45900	10455		4080	22695	5100	3315		33405	12240	6885	22695		39015	157080	9180	7905
112710	30600	8415				115770				20655	105825	36465	16320		4590	152745	20400	4335		32640	6120	17340	47685		17595	99960	11220	10200
6630	112200	6885				31365				68340	37995	28560	15045		10455	33915	26775	15810		14280	21675	31875	35700		25500	183855	39525	17085
10455	130050	6375				14280				59160	53295	33660	3825		4590	324870	4845	6375		13515	10965	10710	33150		93840	119085	14280	8160
5355	70125	23460				13515				19125	67575	40800	37230		3825	86445	13770	5610		44880	347820	7140	22185		36465	198645	6630	10965
6630	15300	88995				138975				13515	111180	21165	13770		3825	16320	14790	41565		21675	3315	56355	71910		30090	52785	8415	17595
32640	62475	4845				18105				103530	65280	59925	12750		3825	68595	10965	13770		217260	5355	10965	43605		40290	179775	14025	4080
74460	3570	3315				139740				17850	92820	41820	8925		8160	16830	11220	6375		19380	15555	8415	25755		14535	104805	10455	6375
42585	12495	57885				55335				26265	94095	44115	19125		3315	88485	4590	5865		18105	17595	6375	27030		20655	52020	12240	27795
55845	84150	8415				54570				43605	170340	28815	11985		4845	110415	4845	5610		23715	25755	48705	53295		44370	68595	5865	5100
13770	10200	4080				26265				80070	83130	42585	12240		18105	116790	20655	18360		69105	6120	13260	15045		73950	223890	6885	21675
7905	24990	29835				72420				55845	24990	139740	15300		36465	222615	3570	11475		23205	3315	6885	15555		21165	55335	9180	8670
5610	4080	21165				78795				13770	65790	17850	14790		23460	49980	7140	5610		13770	14535	33150	17850		17595	231030	9690	5100
31620	62730	15300				96390				14025	22185	61455	12495		23970	14280	5865	10965		14280	4590	60690	23970		24225	45645	3825	4080
10965	76245	6630				51510				36720	68340	14025	16320		16830	26520	11730	4335		31365	6630	32385	53805		41055	175695	4845	9180
5100	54570	4335				29580				46920	17595	55080	12750		29070	36465	14535	3825		17595	3315	5865	22440		55590	70380	31620	19125
4590	20910	6375				19890				86445	160650	30855	8670		15810	26520	3315	6375		14280	3825	12240	41310		15555	203235	15045	11985
40545	3825	19635				124950				111435	28560	136425	5100		15300	20145	22695	20145		18105	14535	7140	45135		41310	307020	7905	12495
120105	6885	64260				54060				58395	13515	52530	9435		26775	68085	26520	49725		31110	3570	7650	15045		27795	177225	5100	6375
58650	15045	41055				24990				15555	107865	44625	26775		26520	15045	8670	5355		23970	7905	17085	15555		42330	72675	13515	7905
32640	9690	143820				37230				43095	102000	31875	10965		13770	14025	5355	5100		35700	4845	5610	51765		53295	221340	3315	22440
20910	82620	23970				50745				24225	115005	15045	13005		28050	98940	80835	13005		17085	4080	6120	47175		29580	199410	7395	19890
	4590	9690				22950				26010	55080	16065	6630		16065	23970	8670	47175		53805	8415	16830	80835		64260	423810	9180	13260
	35445	18615				33915				26010	72165	53805	11220		22950	139485	10965	35190		86445	23715	7395	27540		19125	46155	7650	5610
	188190	7395				199410				13770	68850	37740	6630		16830	219045	5865	33150		15045	12750	6630	98940		34935	148665	6885	27030
	18360	33915				31875				15555	61710	35190	33150		22440	143820	18615	15300		16830	7905	7395	69105		38505	259335	21165	7140
	32385	11475				31110				24990	65025	23715	3825		15300	18105	4335	4080		15555	9435	7395	116280		26265	195840	9945	7905
	56100	6120				67830				34680	27030	34425	23715		29325	19890	99450	24480		17595	8415	6120	17340		24225	139995	4590	4590
	10710	10965				38505				14025	46410	20910	13260		52275	82620	8415	59415		68085	4080	6885	49725		16575	302940	4845	13005
	14535	11220				14025				31365	75225	83895	14535		19125	24990	8160	7140		15300	9945	6120	16830		19125	47940	14025	10710
	6630	9690				14280				67555	95115	16575	16830		13260	22440	5610	52275		26520	11730	68595	43605		25245	324615	7905	18360
	7140	25245				96900				20910	30855	76755	13260		17850	25755	11985	7650		26775	4590	5100	15555		16320	62985	17340	21930
	5100	16575				17340				19380	19890	32895	21675		51510	19380	98685	21165		17085	15300	15045	20910		28050	174930	16065	3570
	5865	27285				49470				13515	13770	20910	5100		63750	159630	19890	5355		25500	4080	14535	63495		43350	91035	11985	10965
	10965	8160				19890				23460	90015	28815	11730		28560	13770	5355	21930		22440	5610	7395	40545		84150	52530	3825	7140
	6885	10200				138210				24480	27285	76245	7140		88740	15045	6375	4590		13515	3825	17340	55080		22440	170340		46665
	4590	5610				213945				22440	69870	13515	19380		77265	51510	5610	90525		14280	8415	6375	85935		32385	220065		10200
	185640	38250				92055				1530	23970	18360	13005		109395	20910	22950	7140		22950	3315	15555	33150		88995	106080		13770
	297585	7650				72675				1275	35955	43095	7395		48960	63240	5100	45390		29070	3315	77520	14280		45645	267495		19635
	70380	28305				98430				1275	91290	132600	5355		15810	15300	5865	4590		33915	6630	18105	29325		56100	78540		12750
	6120	28050				29835				2040	26265	22440	3825		30855	22950	10200	18105		35190	4845	5100	13260		69360	184365		6120
	5355	68340				130050				1785	51255	43350	5355		52785	19890	15045	68850		13260	4590	72930	58140		49980	160395		12750
	4590	17850				19380				2550	17085	30600	5355		19890	64260	19125	8670		40035	39270	47430	15045		17085	219300		4335
	7905	7395				33150				1020	49980	44370	11475		175185	20145	26775	9180		18615	7395	25245	35700		41055	409275		10200
	80325	18105				46155				5100	55845	15300	7905		15555	31620	49725	4845		24225	27540	14535	34425		44115	174420		18105
	10200	6120				19635				1020	111435	55845	15555		15300	19125	73950	76245		16575	6120	9690	62475		19380	91800		19125
	5610	15045				34425				2295	14535	58140	10710		15045	13770	16320	15810		19125	6885	6375	31110		156570	145350		6630
	106080	3570				16320				3060	28050	20400	18360		118830	64770	11985	13770		32130	5610	21930	16065		15045	135915		4845
	33660	14790				22440				1785	24225	26265	12495		250920	77775	35700	33915		14280	63495	8160	19125		23715	50235		29835
	102255	4335				16830				2295	71910	287895	5610		16065	16065	28560	30090		41310	5355	5100	16830		63240	112965		7905
	64770	3570				27285				2805	57120	25245	17850		106845	29070	19890	5100		14790	6375	7650	23970		53550	99960		19635
	26265	75480				39525				1275	29835	36465	4080		75735	24990	3570	14790		15555	580177	5100	23205		18105	47430		8670
	5100	81600				13515				2550	25245	61455	13770		39525	43095	4845	9690		37995	5610	3570	19380		16830	299115		5610
	419165	3570				32385				2550	16575	90270	13770		13770	28305	4080	7395		49215	3315	5100	14280		40545	96645		8415
	139740	19635				41310				1785	34425	61200	31620		27540	42075	32895	13770		26265	3315	3315	283257		37740	155805		18105
	278970	28305				100980				7650	17850	34170	4335		31875	22695	44370	3825		14535	7650	5355	68340		15045	86955		8415
	15810	6885				57120				2040	15810	37485	6375		31875	27030	32895	3315		29835	5355	6630	310590		58140	75225		12750
	14025	39525				35700				1020	29325	63750	11220		19125	28050	10965	5355		30345	9180	4080	60435		25245	147645		28815
	13770	4845				36465				1275	48960	50490	10200		171615	184875	6120	8160		74205	498451	5100	16320		26010	279225		7395
	16575	132090				50745				1275	45390	41820	15045		23205	27030	39780	6375		21675	13770	4590	14790		62220	99195		17850
	282795	22695				15045				1020	27540	14280	6885		100980	15810	96900	8670		50235	4335	4845	19380		16575	127500		71655
	15555	9690				18105				2040	21675	67830	11730		22185	15555	22185	3570		24480	7650	10455	116280		36210	57885		11475
	29325	31875				39270				1530	14535	25500	5865		385560	49980	56355	4080		13770	10455	59415	41820		40290	232050		4590
	176460	3570				221340				2040	21165	32385	6120		40290	48450	17595	6630		17340	4845	191505	33405		61965	93075		21675
	24480	87210				41820				2295	56100	40800	8160		27030	56355	3825	15300		53550	4590	3825	36975		17595	271575		4845
	122910	49215				14025				3570	24225	17595	3570		24990	17085	6630	6375		24225	4845	6375	35445		61200	138720		6885
	70125	32640				20400				6375	34170	58140	6375		31365	78540	4080	7140		23715	5100	10200	30090		24480	166515		19890
	14280	61455				27030				4845	51000	55335	4080		28560	17850	10710	12750		27540	10455	3315	25245		107865	110415		4335
	13260	34680				32640				2295	17085	35445	8160		37485	102510	24225	4590		20145	11220	6630	27285		64260	421515		6120
	26265	24225				23205				1020	26010	105825	8670		20910	33150	35955	25755		22440	7140	3570	22695		16575	214965		11220
	16575	48960				15045				1530	39525	80835	4080		58650	31875	7140	7905		14790	4845	6630	23970		37485	362100		42840
	25755	37485				16320				2295	14025	41820	6630		81345	15810	6120	6375		14280	4080	99450	15045		64515	40545		13005
	80580	47685				15045				6375	39525	47430	18360		344760	18615	133365	4845		16575	21165	9180	17340		25755	70380		25755
	85935	21675				25755				6630	15555	20655	7650		44115	59415	46920	7395		29070	6120	64515	13770		14535	388875		8925
	121635	34680				18360				3060	22695	21675	3570		17085	20145	8670	11730		27795	13515	4590	28050		143055	276420		4845
	36720	4845				37230				1785	14535	47175	7905		295035	36975	20400	5100		14535	11730	4590	67830		42585	183600		7650
	13515	61200				18105				2805	19125	145860	17340		187935	19125	17595	4845		13770	3315	3570	21675		36210	244545		23460
	55845	53805				82365				1530	22440	58395	22185		158610	16575	93075	4590		28305	3570	10455	25500		31110	188700		24225
	24735	6630				24480				3315	55590	61455	17850		138465	67065	6120	7650		29580	7650	5865	151725		57630	104295		12750
	14790	54825				80070				3315	23715	15555	24735		16065	30345	9180	21675		22950	5610	124440	108120		30090	71400		22950
	22695	83385				26520				4590	34935	45135	32640		155295	44880	3315	14025		14025	9945	4590	103275		56355	274125		10200
	51000	8415				29070				2805	21420	70635	18105		35955	287895	9180	9180		21930	5610	5865	18870		47940	107865		5355
	18360	48450				21165				3315	21165	55335	19380		35955	16830	9180	7395		42330	38760	7905	24225		21675	326655		8925
	46155	8415				69615				2295	46920	27540	14280		106335	22440	66555	8925		28560	10965	4335	19635		66555	263925		10965
	22440	33915				18360				3825	24990	122655	18105		82365	52020	14535	20655		17340	13005	8925	32130		14280	75735		14535
	114495	3315				14790				6120	41565	43605	30855		197880	14025	7395	8925		14280	3825	6630	13260		27285	268005		9180
	115515	4590				24225				7650	17850	97410	21930		15300	14535	11475	6120		13260	6120	8160	65790		24735	89760		6375
	31110	30345								2805	18105	79305	27795		165240	18870	6120	59925		33915	5355	4845	27795		18105	55080		3570
	16320	85170								3825	54060	93330	21675		47940	21165	6630	10965		53295	6120	6120	40545		47685	123930		7905
	26775	62475								2805	28305	39015	48450		26775	43605	13515	10965		43860	5355	9435	13770		42585	39780		6375
	20400	44625								2295	34935	24225	31875		33660	84405	55590	4590		35445	9435	6885	54570		22440	110415		4335
	26775	19125								6885	15045	71655	31110		20400	18105	12495	10200		18105	8160	6885	17850		63495	71145		9435
	316431	3315								1530	28050	40545	14025		57120	14790	29325	8415		29070	11985	3570	42840		31620	215730		15045
	23715	21165								12495	18870	51000	25245		22695	17085	27285	14790		13515	21930	6630	13770		40800	147135		11730
	951965	7140								3825	28560	25245	20400		22950	29070	3315	6120		14280	7650	19890	13260		15810	180285		6630
	258315	5610								1275	50745	46920	27285		46410	140505	14025	4080		33150	6120	21675	36465		45900	59415		5100
	1045616	28560								9690	15045	99705	70380		14280	15810	40290	5355		50490	4590	5865	26010		43350	70635		5865
	18105	26775								6375	41055	31620	44115		68850	70380	11220	5100		18105	3825	6120	24990		20910	104295		104805
	14280	5865								3570	39780	103785	28050		59160	18870	4335	8415		31110	3315	4335	55080		27285	108375		91545
	44880	19635								5355	19380	32640	20400		13770	50490	4845	5865		14280	8925	7395	24480		50490	58905		160395
	18615	4845								3570	51000	87465	30855		28560	135150	32640	4845		13260	4080	24225	13260		57375	59670		93840
	16320	8160								3570	42075	27795	14025		15045	15810	39015	17595		29580	10455	17340	14280		46410	94860		61965
	47175	24735								5355	60945	40545	52530		104805	53550	42840	3825		14535	6120	20400	14790		16065	199665		68340
	13260	11730								4845	33405	53550	16065		14790	160905	5100	3315		15555	7905	4080	32385		15810	145860		102765
	16065	11730								2550	54825	93585	31110		16830	176205	35700	8415		13260	7140	15810	20910		30090	247605		218025
	15810	36210								1020	68850	56865	42585		42330	14280	7395	26775		23970	29070	5100	25245		23715	271575		121380
	25755	16830								2295	61200	54570	49980		45900	55080	8670	8160		13770	8160	24990	37230		13515	69615		62985
	35955	4080								2805	56865	46665	23715		99960	53550	19635	12240		16065	3825	5100	37740		14790	248625		265200
	18870	27285								13260	20910	81600	15045		19635	20400	6120	5610		37230	7395	8925	21420		50235	69615		147900
	36465	3570								3315	34680	22950	74970		18870	45135	47175	20655		14280	10710	19635	32385		75735	184365		200940
	381430	8415								1020	112455	68595	28050		25500	40035	12240	15300		72165	18870	18360	26520		65790	82620		205275
	22440	70380								4335	60690	28815	35955		37740	17850	12750	7140		15810	4590	10200	13260		43860	218790		170340
	832792	5100								2550	41565	73695	103275		17850	24735	10455	13005		20400	5355	4080	85425		13770	55845		191250
	26520	4845								5355	19125	35190	43095		30600	19890	5355	9690		15300	10710	4335	30855		35190	157590		129540
	195075	12750								3825	15810	49470	14535		146115	47175	16320	24735		26265	4080	3570	15045		21675	135405		172635
	29070	59925								1785	79050	20655	31875		30090	107610	6375	6120		15300	8415	13260	14280		13515	187935		80325
	87210	4080								1275	56355	37995	33150		14535	28050	10965	15555		33150	6375	4335	17595		37485	329205		243015
	25500	64515								4335	24735	19380	31620		30600	22440	9690	22185		14025	3825	3315	15045		20145	62220		75990
	90015	4590								2295	23715	88485	63240		23715	37485	11730	17340		18360	8925	6630	17595		34680	117555		179520
	604049	13515								1785	49980	36465	27540		53040	35190	7395	6630		17850	7395	3825	17595		27285	241740		132855
	35700	4590								3315	87975	81855	19890		36210	22950	33660	12240		16065	6375	14280	39525		40545	112965		62730
	143565	54315								3570	46410	50490	26520		18105	15810	13515	10455		25245	4845	6885	18615		29835	67065		64515
	597851	12495								4590	196095	23715	53295		13515	26775	51255	6120		22185	30600	3315	35700		23205	164985		65025
	197370	7905								3060	49725	29580	30600		14280	19635	29580	14790		19125	5610	3825	14535		28560	148410		55080
	414719	82365								4845	39015	65790	13770		44370	14535	7395	7905		27540	8670	3825	80835		15045	142545		57630
	259080	6120								1530	19890	41820	18105		37740	13515	5100	13515		14790	11985	6630	38505		33405	65790		234090
	71145	8415								1275	54060	34170	15555		18360	19125	7140	31620		17085	14025	12240	18615		14280	105060		72165
	130815	10455								2805	119595	42585	22950		15555	39270	83640	17595		25755	11220	3570	29580		16065	168300		140250
	533386	71145								1530	26010	20655	47430		22185	31875	14280	8415		18105	4080	4080	14280		45645	169830		105060
	1126204	19125								2550	273360	21675	48960		20910	22440	9690	11475		21930	3315	10200	91035		71145	311100		210120
	18360	5355								6120	27285	15045	23715		135915	21420	15555	5865		20655	5610	4590	16320		47940	372555		106080
	826978	10710								1275	18615	53295	20400		24735	15555	4590	9435		16575	8160	3570	21930		41820	81345		74715
	14025	27540								3825	90270	63750	32130		45645	13515	37485	3825		19380	10455	3315	23460		50745	100980		71910
	18360	4080								1020	57375	74970	29835		16320	19380	37740	9435		14025	5865	13005	19890		13260	297585		170850
	262140	61455								1530	40290	58395	27540		23715	14280	36465	20910		21420	4335	7140	21930		31110	59160		55335
	180030	24225								10965	136680	130305	33405		19380	15555	54570	5610		82110	5355	9690	31365		29325	97920		213690
	249135	29580								1275	33150	63750	21930		148665	46920	20400	7650		22950	5100	97410	68340		74970	161670		370052
	379161	54315								2805	15810	17085	15045		19125	27795	15045	4590		16065	8925	3570	82365		23205	212670		100215
	68595	13260								1530	38505	14535	16575		65025	33915	14025	32895		13770	8670	4080	26010		63240	188445		98685
	102000	4590								1785	18360	25755	98685		93330	28305	4590	7905		13515	13260	3825	87465		86955	62220		76500
	63240	6120								6120	16320	17085	16575		16575	47430	66555	3570		17085	6885	7905	27795		51510	99195		299091
	107355	19890								2550	52020	40800	16320		13770	67065	4080	10710		14025	3825	57120	28050		26010	157080		214965
	47685	8160								12495	16575	69360	46665		82875	15045	17085	11220		16065	4590	62730	24480		46155	177735		169065
	34425	45390								8925	50490	24225	15045		15555	73440	10965	10965		26775	8670	197115	63240		60690	171105		124185
	76755	16065								1020	21165	58650	24735		27540	19890	7650	3315		14535	6375	5355	19380		20400	178245		113985
	97410	43095								9690	166005	27285	37995		39780	13770	36720	5610		14280	4080	72675	39780		36465	185640		74715
	54570	23970								5610	59415	35700	42840		29325	494052	42585	13770		38760	32130	5100	43860		47175	203490		297915
	113475	26520								1785	61200	30090	45645		19890	20655	4080	7650		13515	12750	6630	41310		70380	67575		159885
	62985	7905								5610	14535	36720	39525		37230	23970	3570	4335		40800	5865	13770	15810		27795	83640		129795
	350880	31620								1530	55335	13260	30600		14790	21420	12495	5100		19125	4080	44370	19380		23205	154530		192270
	35445	21930								6630	67065	35700	56355		126990	15555	4080	8160		27285	7905	5100	69105		48960	92055		124695
	20145	7905								10200	30090	27030	40035		32130	42330	6885	9180		17085	7650	11730	19380		81600	46665		256530
	40545	30855								5610	31110	52020	17595		36465	13260	3825	9180		25500	25500	178500	16830		14790	192015		110415
	24990	9690								2040	13770	48960	74715		21930	17085	3315	6630		14790	8160	10200	26520		17085	142545		164730
	28560	5610								5100	18870	40800	47685		17340	23460	10965	6885		28050	8670	31620	22950		52530	146370		236640
	44115	3315								2805	28815	27285	15810		111180	35955	6630	6630		22440	21420	10965	40290		24225	172890		16065
	47940	8925								5610	159630	16830	88740		51000	14025	60180	47940		13770	5610	4845	39780		49980	109905		14280
	14790	10200								4080	34170	6120	34680		17595	49470	81345	12750		20145	8160	4590	21165		35190	105060		22695
	108120	3570								2805	15045	3570	54060		64770	13770	11475	4080		30090	18870	6630	14280		34170	118830		14535
	27030	13005								11475	17850	7395	22950		18105	34935	19890	3570		13515	10455	35190	36210		25500	40035		30600
	74460	22950								3825	69105	5100	20145		368730	16320	34680	5100		13260	7905	4335	15300		33150	91290		18870
	14535	13260								2805	60690	9945	87975		179775	31875	9435	9690		14790	6120	3315	19635		22695	45645		14535
	14025	39525								2040	68595	10455	64005		55335	47685	6375	28305		30600	4335	7140	13260		22440	18105		14790
	13515	3825								3060	66045	4590	29835		103275	34680	6885	7905		16575	13260	10965	16065		26775	11985		19890
	191250	11730								3825	52785	8160	53550		96900	15300	62985	18615		14790	19890	8415	19890		25500	10200		20145
	43350	13770								18360	72420	4335	16575		18105	170085	9180	7395		20400	4590	6375	48960		19125	11730		22185
	32130	14025								3825	91545	4335	30090		182325	14535	20400	10965		18360	16320	32130	57120		14025	22950		25755
	36720	10455								7905	36975	6375	80325		14790	14535	10455	4590		13515	10710	12495	40545		27795	10455		21420
	73185	14025								11730	55335	9945	46920		22695	13515	4590	11730		18105	5100	6375	19380		95880	8925		23205
	27795	7650								7650	13515	8160	40800		18105	14535	11220	22950		17085	5100	6120	226950		21930	21420		28815
	29580	7140								6885	17595	4335	20400		18105	43095	15810	4590		14025	5100	7650	15555		37230	22950		15045
	314925									4845	28305	6375	17340		15300	28305	22440	26775		15810	5100	65535	37740		18870	9945		46410
	95370									4845	52785	4590	52020		15045	521866	4590	160650		29580	3825	3315	18105		27030	8925		28815
	53550									3825	52785	3315	13260		36720	95880	138975	8160		15045	16575	8670	119850		15045	10965		31365
	344250									14535	29325	5355	63240		85680	26010	4335	5610		18105	3315	9690	23460		18105	4080		29835
	17340									2805	42330	4335	58395		22695	49215	34170	8925		34935	6885	4590	36975		18360	19380		43350
	24480									5100	19635	14025	52530		70635	43095	10200	4080		13770	7140	5865	17595		14790	16830		26775
	39525									3570	72420	7905	21675		37485	36975	11220	4335		17340	7140	5865	33150		16830	24735		57120
	19890									4080	23970	5610	23205		36720	32895	20400	6375		17085	9690	4590	16320		43095	19890		29070
	27795									6630	46155	12495	17595		16065	62220	17595	5865		18360	6120	6120	28050		18360	19635		14280
	350625									3825	66300	28050	93585		52785	248115	14790	139485		20655	16830	5865	66810		14790	8925		44880
	95625									10710	43095	7140	63495		86700	13260	64260	16320		23715	13005	10455	37740			18105		39015
	18615									4335	44880	13005	81090		57630	41820	20145	4335		15300	12750	4080	27285			5355		32130
	247095									18360	56610	6885	22185		89760	18360	7905	7650		17340	3570	3825	57120			13770		42840
	16065									4845	38760	11730	16575		171870	18360	13770	22695		25500	3825	3825	21675			9945		54825
	54570									6375	44115	3570	29070		54825	609055	24480	21930		25500	4590	5355	30855			20400		18615
	14790									4590	29580	7905	105570		17340	61710	9690	3570		26010	4080	6375	24990			12240		56355
	13260									11730	64515	5610	103275		18615	31875	8670	3315		14535	5100	3315	57120			7140		24480
	90270									3825	35190	6120	90525		61710	45900	5865	5865		14025	71400	6375	112965			11220		34170
	24480									1275	37740	16320	13515		20910	20145	13515	34935		45390	11475	11730	13770			17850		35190
	32385									9435	50490	7905	60945		13515	15300	12240	15555		30345	4080	248115	51765			9180		29325
	16065									4590	34425	5355	16830		14025	18360	4845	13770		15300	9690	5100	64770			31365		15045
	36465									2040	38250	4080	29580		77265	18105	10200	27030		15045	7140	7650	100470			8925		34680
	14280									2040	13515	24480	14790		22440	13515	10965	7650		286875	3570	6120	13260			8160		14280
	16575									3570	49215	14280	37995		76500	135405	14280	9945		100470	6630	5610	25500			5355		67320
	323340									7650	67575	21420	81855		21165	40035	27795	18105		31620	3315	4845	17595			8415		26775
	90015									3825	24990	13260	52275		16065	17340	12240	18105		25245	9945	4080	172125			16065		77265
	20910									2550	83130	3570	28560		16830	211395	4080	27540		18360	62985	11985	15300			13005		149685
	177990									5100	117045	8415	29580		31365	45390	17085	4335		23460	6885	5100	489855			15045		39015
	290190									6885	36975	18360	25755		15810	604080	4080	15810		55845	4335	3315	20400			24735		32895
	13515									4080	49470	8670	45135		45135	148920	81855	26010		17595	4845	4335	17850			29835		67830
	212670									3060	54570	8160	27030		18615	17085	4590	13770		28560	4080	3315	14790			14025		61710
	357510									3570	41310	9180	31875		26520	20910	3570	5610		29325	7395	74715	62985			7905		27795
	174420									2550	28560	22695	17340		14280	101490	7395	11220		221085	15810	26010	14280			15045		40800
	21165									1020	92310	6120	56100		78540	29580	9435	13260		16830	11730	3825	31875			15300		44115
	161670									1275	42585	7650	30855		19890	20400	5865	4335		58140	13005	20145	26775			30600		27285
	252450									4845	59670	4335	27030		17340	19380	5100	47940		28305	11475	22440	32640			22950		19380
	466905									2295	45645	11220	55590		15810	42840	22950	66810		46155	3315	10710	15045			37485		55845
	139485									1530	57630	8670	21930		207570	19890	11220	12750		36975	5610	20400	22695			17850		18870
	14025									2040	68340	9945	28560		13515	18360	4080	5610		34935	9945	7650	27285			7650		31875
	292995									1785	13770	4080	14025		104550	154020	16320	17085		105570	3315	4335	49725			4335		28815
	113730									17340	149940	14790	22695		23205	17595	4335	4845		33660	6375	21165	33915			10200		26010
	67830									56865	94350	20400	30600		21420	27540	7395	5355		19125	16320	69360	20400			11730		47430
	136680									16830	68340	7905	19890		45645	14280	5865	5610		25755	28305	45390	15300			16830		16065
	378165									20400	55335	3315	63495		16830	30345	11475	64005		39015	17595	25755	16830			3570		17595
	28560									30600	59160	6885	39015		15810	15810	8415	16830		13770	8925	9690	33915			13770		91035
	149430									20400	83385	4590	25500		18105	43350	6885	52785		17340	6885	4080	208845			20400		35955
	120360									40545	82620	16320	30855		35445	349095	53805	10200		21675	15045	10200	43350			11220		15555
	367200									22185	110925	20400	55845		70380	72420	6630	9435		16065	27030	12750	14280			26775		21420
	81855									20910	43605	9435	46920		24990	24225	8670	3825		16065	16830	8415	23715			5610		32895
	155295									26265	42585	6885	14535		13770	21675	13005	4845		18360	7395	12750	35955			16320		47175
	44370									40035	40035	9690	39015		29835	32385	49980	6630		26010	3570	70635	22440			22950		77010
	280500									25755	59160	54825	14025		37230	20655	5355	4080		86190	16575	92310	17595			17340		14535
	347310									25245	77265	9690	14790		42330	337851	13005	6885		107610	11730	13770	16065			8925		26775
	233580									13260	65535	20400	48195		29070	143310	15555	9180		33150	5100	4845	16575			34170		67320
	147645									42585	98430	5355	23460		85680	45135	18870	6885		564787	12495	8415	21675			26265		36975
	15045									13515	49980	9690	14790		60435	15045	26010	52785		33915	4590	92565	42840			13005		48960
	50235									17850	79815	18360	87465		16830	13260	3825	16830		93075	115005	88485	59415			16575		35700
	19125									30345	78285	6885	27030		17595	17850	46155	6885		44880	3570	66045	14280			3570		20145
	80580									33150	142800	10200	27285		31110	27540	7140	9945		14790	4080	15300	15555			12240		21420
	44370									42840	16830	15300	36465		28050	90525	23970	7395		23205	13005	4335	14790			8160		77265
	15810									40035	22950	9180	27540		36720	29070	14025	3825		46410	6630	6885	28560			3825		30600
	45645									28305	26775	8415	71145		51510	111435	4080	19380		14025	8160	13770	42330			22185		17340
	60690									42075	40290	4335	69360		14025	20400	3825	11475		19890	3825	21675	15045			11985		55590
	39270									34425	26010	20400	15555		15555	271830	29835	5355		19380	6375	17340	95115			22440		25245
	45645									29580	51000	10200	91290		74970	19380	14025	77520		55845	5610	58650	17850			5355		23715
	377910									37995	123930	13260	60690		24225	14280	5865	51510		173910	3570	4335	15300			14280		15555
	25245									99960	16830	15300	43095		20400	102000	3570	8925		50235	16575	18360	20655			53040		27795
	15555									90525	17340	12240	74970		16065	15555	9435	7905		15045	6120	22440	35445			17085		72165
	13770									40800	49980	5355	73695		57375	20655	31365	8415		212415	3570	5865	73695			13770		53805
	90780									27030	13770	8925	18870		126480	32640	5100	9180		22440	25245	13005	15300			16065		28050
	14025									45900	25755	28305	44625		21420	18615	4590	5610		117810	7905	6120	67575			11475		22185
	17085									28560	49980	5355	18360		90525	15300	3570	3315		29580	7905	8160	33660			9690		53550
	38760									66810	57120	14535	97155		23970	13770	3315	5865		21675	19380	4335	15045			13515		37485
	140760									59160	20910	5355	80325		43605	40800	7395	22185		16065	24735	5100	34680			8415		14790
	85170									50745	215730	9945	48195		153255	206550	7140	12240		17850	7395	7140	39270			13005		32385
	65025									51255	18870	10710	20400		63750	23205	4080	4590		29070	35700	3825	40545			21675		63240
	77520									40035	41820	8925	18360		15810	35190	8670	4590		81345	8160	20400	13260			13515		35700
	227970									37740	112455	10200	31365		34425	257295	8160	5100		48195	6375	8925	56355			20655		34680
	398310									49980	68340	9435	60690		29835	30090	4335	16320		20910	5610	9180	23715			3315		47430
	62730									78795	32130	4590	33660		18870	23205	5865	30600		21165	3570	16830	92820			13005		30600
	50745									32640	52275	8415	35190		53295	27285	7905	7140		27540	3825	17085	38505			3570		17595
	17595									66300	60690	4335	44115		28815	108120	25500	7395		15300	39015	3570	16065			15045		40800
	17595									36210	13260	4845	55845		47430	114495	3315	10710		411825	11220	11475	108375			14025		48960
	14790									23715	27795	6375	50745		20400	93840	19125	17085		31365	30855	3315	31875			18615		44880
	26775									37230	19380	8670	19890		117555	116535	10200	45645		148665	18870	10965	13260			11220		87465
	15555									43350	48450	6120	34170		32385	31110	21930	9945		20655	5610	8160	38250			21165		50490
	106080									39780	135660	16830	16830		51765	30600	12240	3570		61710	5100	3570	28305			7140		14535
	32385									105570	81090	10455	21165		40290	115770	11730	8415		38760	3315	10200	21165			13260		31110
	48960									30855	53040	3570	23205		22695	29580	3570	5865		71400	9690	6375	308040			11730		55335
	28815									20910	97665	9180	24735		22440	62985	4590	28305		16065	17595	5355	16320			17085		51510
	30345									46665	52785	8670	37485		55335	41055	8415	8415		215985	19890	3315	22440			20400		32895
	22695									39525	31365	19635	14280		21165	70380	25755	27285		69615	3570	3315	15045			40545		32640
	27285									27030	59670	13005	39270		20910	18615	8160	14280		357075	5610	8415	16575			13005		42330
	26265									51255	73440	22440	31620		13770	238935	39270	19890		19380	61455	5610	14790			24990		15555
	23715									45900	31110	3570	18105		23205	74970	3825	24735		28815	30345	12750	19890			18105		47940
	34935									47430	31875	8925			23715	15555	7905	6630		199155	6630	22185	20145			11475		65790
	25500									123420	55080	13770			20655	75990	4590	5610		32130	4080	28050	52020			8415		46920
	55080									55845	34425	7905			25245	17085	8415	27540		23460	98940	5355	38760			13770		40800
	25500									50745	36210	4845			14535	60435	3570	7650		25755	6630	3315	13770			9435		23205
	15300									54825	81345	7650			75480	71145	17340	17340		90780	48450	5100	16065			13515		45135
	53550									54315	26775	11730			30600	21420	17595	12240		22695	13515	9690	16065			3570		23715
	24990									56610	80835	10455			106845	16320	8415	4590		18615	15300	17085	292995			29325		76755
	15810									14280	17340	10200			13770	85170	5865	4335			10710	5100	21420			11985		51510
	17340									37740	31875	25245			69615	116280	4080	18105			9180	4590	32640			12750		41565
	14280									44370	43350	7140			16065	17085	4590	8670			3825	4080	17595			25245		34170
	82620									80325	66045	9945			170085	42585	47175	12495			8160	135405	42585			18360		44880
	74970									29580	68340	19635			19380	90525	10965	11730			5610	67065	260100			4080		106335
	184875									21420	46410	10965			53040	26520	9435	3570			10455	105060	15810			4590		14535
	23970									29325	13770	16320			85425	110160	7140	10455			5355	34680	25500			4590		42840
	472515									93585	87720	5610			17085	49725	11475	14535			3570	11985	32130			19380		59415
	43095									35445	17085	8160			27030	69360	5865	47940			14280	25500	32385			14025		35445
	118065									43860	64260	16320			45390	18360	8160	8670			18615	11730	17595			14280		25245
	250155									37740	20400	18105			15300	48705	14280	10455			11475	34680	14025			17595		14535
	418710									85680	30090	6375			27285	14535	32385	18615			5100	31110	14025			27285		55335
	14280									87720	128265	16575			17340	29580	9690	6885			7140	5100	66555			6375		30855
	39015									43605	65025	10455			25500	23205	14790	36465			9435	58905	31365			16575		48705
	233835									28560	18360	13005			19635	30090	15555	30600			5865	7140	125205			28815		64260
	15555									17085	41820	18360			30090	35445	5355	3825			3315	3315	25500			3825		24225
	464432									77265	22950	8415			19380	63240	12495	5865			7395	10965	13515			18105		18105
	29580									28305	34170	8160			88230	39525	3315	3825			16320	5610	59670			18105		60435
	96135									16575	48195	42075			31875	151980	19635	16065			21420	8160	21675			17340		42840
	34425									22950	80070	12240			14025	23460	3315	20655			28560	4335	17595			17085		32640
	18105									51255	62730	6885			74205	79560	15810	35445			3315	11220	30345			12750		55845
	16320									59670	103530	14280			28560	23715	22440	7395			7395		17085			16575		112710
	51765									19125	43095	22440			146880	14790	26010	15555			17340		16830			10455		39015
	76755									76245	67320	15555			31365	23715	9435	10710			32640		21420			19125		24480
	14280									28560	82110	9945			15555	28560	33660	10965			42075		13515			4335		81600
	51510									16830	80325	3825			48705	15810	13005	27030			3570		22185			20145		19380
	229500									31875	36975	20910			37995	100725	16320	31110			3825		14535			16320		39525
	138720									36210	48960	13005			15810	251175	4335	3570			15300		16830			24480		21165
	218025									74715	43350	3315			24225	82620	18105	16320			30855		18870			15810		39525
	98175									63240	69615	14280			17085	21930	88995	24480			12750		18105			9435		51510
	280500									13770	36210	16065			41565	20400	4335	64770			40545		29835			4845		45645
	97410									21165	65280	14535			29835	164220	8925	5610			4335		118830			24990		15555
	147900									171360	18615	5100			26010	99705	5355	3570			5100		15300			5100		59925
	98685									15045	30345	6375			47940	31110	6375	7905			17850		45390			6885		23460
	84150									44880	79815	6375			17850	231285	6630	7395			9690		27030			5100		24990
	910380									13515	23205	17340			22440	14790	244545	37740			35955		21420			13260		37995
	13515									24480	69870	16065			16320	18870	6885	5100			4080		17850			14280		28560
	455255									51000	14025	7395			23205	13260	3570	4080			10200		23715			15045		22695
	56355									39525	81090	12240			16830	22695	36720	4845			13515		30090			5100		30090
	132600									74460	16320	14790			19635	64515	5100	26775			3315		36210			15555		26010
	22185									27795	81600	8670			106080	18870	22185	9690			5610		22440			84915		17085
	13770									70890	19380	11475			38760	72165	49215	7140			9180		93840			14790		31365
	116280									112455	23460	13005			16320	15555	4080	28815			370005		28815			36465		23205
	61200									87975	18870	9945			19380	21420	43605	25500			3825		18870			16065		43860
	14280									39525	23460	5100			23715	52275	10965	5610			22185		18360			21675		73950
	234600									71400	23715	9435			16575	37995	3570	4080			31875		16575			17595		28050
	19890									54060	28305	5865			23460	15045	34680	4845			7140		14025			10200		48450
	158100									30090	26775	9435			14025	155040	41565	4590			5865		14535			11730		44370
	216495									56100	33150	8925			197115	22185	14790	4335			11985		13260			9180		29325
	25500									109650	24225	18105			14790	70380	12495	4845			5355		14280			15810		31365
	817306									45645	30090	3825			83895	135660	24735	5100			6375		17850			5865		27540
	23715									147390	14790	3315			189465	30090	11985	5865			254745		18105			3825		33660
	22695									80070	28050	9945			33915	86955	8415	26265			3570		16320			15810		85425
	32640									14280	15810	11220			27030	24735	8670	4080			3570		77265			11985		21420
	322575									65025	23715	21165			29070	35445	18360	12750			27540		67065			19890		67830
	865843									43350	16320	10710			49980	291720	3315	3570			12495		37485			11730		34170
	45645									62730	18615	21930			102255	17850	15810	4590			55080		17085			22185		48450
	903161									56865	14025	24480			15810	145860	9945	55845			11220		16575			10710		15300
	566565									53550	23205	8160			21930	23970	4845	26775			12240		53295			13005		44115
	35190									124695	41055	4590			26010	24735	24735	17595			29580		76245			29835		34425
	161415									34935	31365	6375			48195	19635	10710	12240			27285		22440			4335		87465
	406745									40800	48705	8160			58395	25245	9435	23205			9945		39780			9945
	42840									27285	22440	15300			39015	71910	5610	9945			5865		14280			9435
	404251									36210	50235	6885			21165	180795	5865	3315			6885		248880			5100
	88230									26520	22695	10455			73440	28050	75480	4590			7140		133365			6630
	142322									67575	21675	11475			56100	24480	21930	36210			3570		31365			3825
	82110									46155	21420	15300			46410	36720	10200	9435			7395		43860			16575
	70380									71400	17595	4080			14535	319236	9690	6630			4590		15810			5865
	205020									110415	14535	16830			97665	689816	10710	7395			46410		25500			9435
	18870									44625	15810	16065			51255	14280	4335	4080			8160		43095			9180
	34425									61455	26775	4590			21930	19125	8415	4335			22695		20400			9180
	29835									103530	61455	5100			33150	56355	5355	35190			6885		56865			18360
	83357									129030	27285	8415			54825	41055	9690	19635			12240		13260			15555
	30600									92565	40290	23205			23460	118320	16830	3570			7650		14025			13005
	65535									66555	64260	4590			31875	101235	7650	17085			4335		145860			29835
	143055									48705	29835	5865			45135	43605	13770	15300			6885		20145			11220
	387611									56865	27030	15555			29835	66555	14790	56355			6120		23715			20145
	190485									19125	17595	4080			14790	15555	6120	6885			17850		91800			6120
	158100									82110	22185	4845			23970	32640	4845	4335			10965		27030			6375
	26520									52275	28815	3315			34935	46665	16575	8415			61965		35955			6120
	15300									60945	30600	4590			44625	65535	13515	12240			9435		36465			15300
	42330									61200	34680	7395			15810	94860	43605	12495			4335		14280			21420
	35445									59160	27030	13005			24480	14535	6120	7905			19890		36465			21675
	85170									85425	47685	6375			17340	723622	7395	4335			5100		148155			10455
	22950									109650	41310	4590			18615	32895	3315	5100			38760		20400			6120
	247730									20910	45390	5610			27285	16575	12240	4590			11730		154020			7395
	79305									59670	45135	4335			15555	26265	5610	5100			5355		16575			9945
	147135									31875	42585	3825			51255	72165	3315	3825			6375		13260			6630
	27795									29070	62220	3825			49980	19635	32640	8415			7650		56100			8160
	43860									52785	37230	11220			37230	66300	6885	3315			3315		14535			3825
	148155									23970	61455	5865			43860	13515	7140	13515			17085		15300			7140
	46920									80325	23970	8925			54825	16320	56355	10965			4590		27795			6120
	818357									76500	60690	3570			16065	13515	5355	7395			8925		66300			12750
	38760									66045	14790	3315			239190	242760	22185	3570			28815		54570			18870
	17085									15300	19125	3825			19125	24990	3315	10455			7395		27030			3825
	29580									67830	13770	7395			23460	14790	4590	7140			13770		22950			4080
	13260									33915	57375	4080			392700	49725	5610	6885			31875		21165			9180
	37995									20145	40800	4335			167025	92310	19635	5610			5610		37485			14280
	36720									20910	52020	8670			26520	581354	4590	25755			3570		14535			12240
	24480									45645	43095	4590			14535	26010	17085	8160			7650		17595			4080
	86700									106080	44880	3315			46920	119085	10710	5355			43350		60945			6120
	21675									119340	37485	12750			170595	97410	4845	5100			5610		20655			4590
	27540									20400	32130	6375			65535	17595	6885	5355			8160		140250			6630
	27540									76755	21675	4590			27795	364650	20655	5865			11985		16830			11985
	13770									25500	41055	11730			15300	40800	9690	7650			4845		16830			7650
	60180									58650	29835	4080			101490	71145	24735	8160			8415		24225			6120
	18615									123675	20400	6120			55335	19890	4590	4845			4845		17595			16830
	33915									36210	56610	7650			26010	205785	15555	5355			11730		16065			8415
	61200									18360	31620	3825			237660	128520	4845	4080			6375		24480			7140
	29070									49215	42075	5865			15045	22695	4590	6375			5865		34935			9690
	122910									36975	17085	5100			14025	13515	3825	21420			8925		17595			5610
	46410									59925	24225	11220			13260	15300	9690	3825			10710		7650			4335
	84405									30600	17850	5610			15810	138720	4590	14280			11220		9690			10710
	74970									39270	32640	9180			16320	21930	15045	7650			16320		11985			12750
	177990									27030	85680	6630			36975	13260	8415	10710			119595		32640			6630
	33405									36210	16320	7140			195585	114750	6120	51000			3570		5610			6120
	16320									22695	26520	7650			14535	27795	5865	24225			9180		44880			4590
	510710									57885	74460	6885			64260	41565	11730	4335			5355		14790			13260
	70380									57630	16830	7395			30855	27795	5610	4335			59415		8160			4845
	28305									41820	86190	7395			32385	17085	10710	6885			15300		3315			8160
	95880									55080	38505	7140			15045	57885	114240	9435			4845		45900			8925
	106080									65535	28815	6630			16320	50490	25245	4335			22950		19125			6120
[truncated: 3,048 more rows]

## Sheet: WB - IDs
TRPV1 - IDs					TRPV4 - IDs
Sham	3 Days	7 Days	14 Days		Sham	3 Days	7 Days	14 Days
100.113	95.1257	54.0279	72.0302		101.711	121.144	54.8746	28.8665
121.843	120.987	80.4571	44.0944		99.1452	163.248	51.1254	83.4721
78.1574	117.336	62.7111	63.6949		102.681	187.671	48.2782	25.7835
106.582	113.541	74.2168	32.4086		98.1337	189.563	41.396	31.6124
93.418	120.078	81.0472	56.8313		101.201	105.173	67.4392	47.7851
100.317	84.0145	61.2347	71.8147		103.617	109.374	70.601	47.3197
109.403	124.37	74.1468	70.3821		102.198	128.489	73.4235	36.4247
90.5973	110.546	60.4781	69.8103		99.8742	116.71	51.9123	48.1478
94.1278	104.159	63.7244	23.512		101.365	138.186	68.3111	27.587
77.1284	91.2355	80.0311	56.7112		97.2178	147.569	42.5786	19.7841

## Sheet: CZ-T
Capsazepine (thermal)
0 Day		6 Days		7d, 30m					7d, 40m					7d, 50m					7d, 70m					7d, 90m
				1mg/kg	5mg/kg	10mg/kg	Veh.		1mg/kg	5mg/kg	10mg/kg	Veh.		1mg/kg	5mg/kg	10mg/kg	Veh.		1mg/kg	5mg/kg	10mg/kg	Veh.		1mg/kg	5mg/kg	10mg/kg	Veh.
10.7		3.4		16.1	10.6	10.3	5.6		7.8	5.2	10.2	3.4		3.7	4.9	7.1	5.1		4.8	8.1	10.9	5.1		3.6	4.1	3.5	3.9
18.8		7.9		10.3	7.3	10.6	4.9		12.1	8.3	17.7	5.6		6.9	7.1	12.5	3.1		5.9	3.8	8.6	3.7		4.1	2.7	6.4	2.7
15.2		4.2		11.2	15.1	17.2	4.7		7.3	10.1	10.4	4.1		3.1	8.5	8.4	3.1		2.5	5.8	4.3	5.2		3.5	3.5	4.1	4.9
20.1		4.9		13.8	16.3	12.4	3.5		5.5	7.4	4.8	3.3		2.5	6.7	8.4	6.2		4.1	6.9	6.1	2.2		2.4	5.9	3.8	3.7
18.9		8.6		8.9	8.6	12.1	4.6		11.6	8.6	8.7	3.8		7.2	10.2	11.4	6.1		3.9	7.1	11.4	5.5		6.7	6.2	8.5	4.6
17.3		5.1		11.9	6.5	16.4	4.7		11.7	6.3	11.5	3.1		4.9	9.3	5.1	5.1		5.2	5.4	15.3	4.6		4.5	3.8	7.3	3.9
19.8		5.3		8.8	5.7	10.8	3.5		4.6	15.6	10.3	3.7		8.3	5.9	12.2	2.6		10.3	4.6	8.9	2.1		7.3	7.4	5.7	4.7
16.7		2.9		14.7	9.3	9.5	2.3		12.9	8.2	8.1	5.4		3.5	12.3	10.6	4.5		6.8	5.7	7.8	3.6		5.4	8.5	6.9	5.3
20.4		7.3		9.3	12.8	8.9	4.7		9.9	13.9	9.5	3.9		5.9	5.7	4.5	4.8		4.1	10.1	4.2	7.1		6.8	5.4	2.5	4.5
19.8		2.7		6.2	10.5	8.9	3.9		9.8	14.3	14.7	2.8		5.2	8.6	8.9	4.6		7.6	13.1	6.3	4.2		4.3	9.8	3.8	4.3
13.7		3.8		8.9	11.7	13.4	4.1		8.9	14.4	15.9	2.8		8.4	7.8	16.3	5.5		8.9	11.4	11.9	5.4		7.1	7.7	6.4	5.6
20.7		3.7		6.8	12.1	14.1	3.5		8.7	15.7	11.5	2.6		4.6	11.2	6.8	3.6		6.5	14.4	7.9	3.5		5.8	6.8	5.7	5.2

## Sheet: HC-M
HC-067047 (mechanical)
0d				6d				7d, 30m				7d, 40m				7d, 50m				7d, 70m				7d, 90m
10mg/kg	20mg/kg	Veh.		10mg/kg	20mg/kg	Veh.		10mg/kg	20mg/kg	Veh.		10mg/kg	20mg/kg	Veh.		10mg/kg	20mg/kg	Veh.		10mg/kg	20mg/kg	Veh.		10mg/kg	20mg/kg	Veh.
10.604	20.363	10.87		1.01	2.549	0.399		5.19	10.87	0.4		4.51	12.626	1.013		2.35	11.183	0.399		1.01	4.355	2.35		0.4	1.716	0.4
8.905	5.193	10.87		0.4	2.35	1.716		5.12	9.284	0.4		5.46	12.626	0.399		1.29	12.626	0.399		0.75	4.514	1.29		0.4	2.663	0.75
11.602	20.363	10.87		0.75	1.716	0.399		4.51	7.45	4.51		5.19	11.183	10.87		1.72	4.583	10.87		0.75	4.514	0.4		0.75	1.716	1.01
10.604	16.797	9.28		5.12	1.013	0.748		4.36	14.742	0.4		5.19	12.626	0.748		4.51	12.626	0.399		0.4	2.35	0.4		0.4	1.716	5.12
9.284	9.973	9.28		0.75	2.35	1.716		2.16	12.626	1.29		7.72	20.363	1.013		1.01	10.87	0.399		0.75	10.032	0.4		0.4	0.894	5.12
9.284	12.626	9.28		1.72	2.35	10.87		8.8	10.87	10.87		1.9	16.877	10.87		0.4	13.059	2.35		0.75	2.35	10.87		1.01	2.663	0.4
10.87	9.284	10.87		0.4	4.514	2.35		5.38	9.284	0.4		1.9	20.363	1.013		1.01	7.722	0.399		0.4	4.514	0.4		0.75	2.663	0.4
10.87				0.75				6.18				2.16				1.01				0.75				0.4
8.905				0.75				4.51				0.37				0.75				0.4				1.01

## Sheet: RR-T
			Ruthenium red (thermal)
0 Day					6 Days					7d, 15m					7d, 30m					7d, 60m					7d, 120m
0.5mg/kg	1mg/kg	2mg/kg	Veh.		0.5mg/kg	1mg/kg	2mg/kg	Veh.		0.5mg/kg	1mg/kg	2mg/kg	Veh.		0.5mg/kg	1mg/kg	2mg/kg	Veh.		0.5mg/kg	1mg/kg	2mg/kg	Veh.		0.5mg/kg	1mg/kg	2mg/kg	Veh.
16.4	20.6	16.4	17.1		3.1	6.3	3.1	3.6		14.3	15.9	15.6	4.7		12.4	13.4	17.9	4.2		8.4	12.9	13.1	7.8		8.1	7.2	3.9	3.7
18.5	19.9	18.5	16.5		4.5	4.1	4.5	3.9		16.5	14.8	13.9	2.5		15.3	12.1	20.3	6.7		9.1	12.5	11.9	3		6.7	5.6	2.9	3.4
14.3	21.7	14.3	13.1		3.2	3.9	3.2	7.8		13.3	12.1	18.4	3.5		11.4	15.5	16.5	3.6		12.7	18.3	13.9	2.4		6.4	4.6	7.3	5.1
19.6	20.9	19.6	20.6		5.1	5.7	5.1	4.5		16.4	11.4	21.7	6.4		7.9	13.8	14.9	3.2		8.1	19.6	18.4	6.8		5.3	6.4	2.8	5.8
21.1	21.9	21.1	21.5		2.6	5.8	2.6	2.6		17.7	15.7	20.9	2.6		16.4	16.7	12.4	9.4		7.3	21.8	12.4	1.5		11.1	7.4	5.4	4.1
15.2	21.7	15.2	20.3		3.6	5.5	3.6	3.4		20.5	20.8	17.5	2.9		16.7	15.2	15.7	3.9		10.7	19.4	10.9	3.8		5.4	7.4	6.7	3.5
14.6	19.1	14.6	16.8		3.8	9.4	3.8	4.8		16.9	18.3	21.8	1.5		9.6	13.8	22.1	4.2		11.6	12.8	12.5	2.7		8.1	9.2	1.2	6.2
20.7	18.8	20.7	16.1		9.7	12.4	9.7	4.7		10.9	20.8	13.3	1.7		12.1	12.3	15.6	4		10.3	14.1	14.7	2.6		6.2	12.8	4.2	7.8
15.8	21.7	15.8	18.3		4.5	3.3	4.5	3.5		21.5	21.6	15.9	8.3		13.9	14.3	15.2	1.2		13.6	7.9	18.9	5.7		7.1	3.8	3.6	2.5
21.3	17.9	21.3	21.2		8.6	3.2	8.6	3.1		17.4	22.6	19.5	3.2		12.4	11.7	16.6	1.5		11.9	10.2	13.4	4.9		5.2	3.3	5.1	2
17.1	21.6	17.1	20.7		7.3	12.4	7.3	4.7		18.3	20.8	19.6	2.4		15.1	21.5	18.4	3.5		12.3	14.1	21.5	3.2		6.7	10.8	5.8	1.9
16.9	18.4	16.9	18.9		10.1	13.5	10.1	4.9		21.6	15.4	15.5	3.8		17.9	15.5	17.6	7.4		14.5	12.5	19.1	3.8		8.3	11.4	7.9	4.5
18.1	21.1	18.1	18.6		5.1	15.5	5.1	2.9		17.7	19.6	22.4	5.2		14.5	11.4	21.9	6.1		12.6	12.3	16.6	5.6		6.9	5.4	10.1	6.9
20.4	19.7	20.4	12.8		7.9	17.3	7.9	3.8		21.4	17.1	19.3	3.6		9.9	14.4	17.6	3.5		10.4	16.1	20.6	7.5		7.1	5.9	6.4	3.7

## Sheet: RR-M
			Ruthenium red (mechanical)
0 Day					6 Days					7d, 15m					7d, 30m					7d, 60m					7d, 120m
0.5mg/kg	1mg/kg	2mg/kg	Veh.		0.5mg/kg	1mg/kg	2mg/kg	Veh.		0.5mg/kg	1mg/kg	2mg/kg	Veh.		0.5mg/kg	1mg/kg	2mg/kg	Veh.		0.5mg/kg	1mg/kg	2mg/kg	Veh.		0.5mg/kg	1mg/kg	2mg/kg	Veh.
20.363	10.87	20.363	4.51		1.716	0.75	1.716	1.01		2.663	1.01	11.183	0.73		1.013	1.72	14.742	0.4		0.748	1.29	2.164	1.01		0.748	0.75	1.013	0.5
5.193	9.28	5.193	12.63		1.716	2.66	1.716	1.01		2.85	1.72	14.916	1.01		1.716	2.66	12.626	0.45		1.716	1.3	2.85	0.45		1.013	1.01	1.716	0.6
20.363	16.84	20.363	5.19		2.237	2.66	2.237	2.04		2.663	1.01	5.193	0.73		0.748	2.66	12.626	0.45		0.913	5.38	2.35	0.5		1.013	4.51	2.044	0.6
16.797	10.87	16.797	12.63		0.726	11.18	0.726	0.6		2.663	10.87	6.683	1.01		0.748	9.28	11.183	0.4		0.452	10.87	1.716	1.72		0.748	9.28	2.35	0.4
9.973	14.38	9.973	5.19		1.716	1.01	1.716	1.01		1.656	0.15	8.905	0.73		1.716	0.89	8.801	0.4		1.013	0.91	2.85	0.5		0.913	0.15	1.716	0.6
12.626	10.87	12.626	9.97		5.193	0.8	5.193	0.84		2.35	3.17	12.626	1.01		1.716	1.23	11.183	0.4		1.716	0.75	5.375	1.01		1.013	0.74	1.716	0.5
9.284	9.28	9.284	20.36		4.514	1.01	4.514	1.72		4.514	1.01	4.583	0.73		1.013	2.66	7.722	0.45		0.894	1.01	4.514	0.84		0.748	1.21	1.716	0.84
	16.84					1.01					1.72					0.4					1.01					0.4
	10.87					2.66					0.82					1.01					0.25					0.25
	14.38					1.01					0.25					0.58					0.4					0.4
